# Supplementary material for: Single-cell adaptations shape evolutionary transitions to multicellularity in green algae
Source: Nat Ecol Evol. 2023 Apr 20;7(6):889–902. doi: 10.1038/s41559-023-02044-6 (PMC10250200; doi:10.1038/s41559-023-02044-6)
Supplement: Supplementary file 3 — Supplementary Tables 1–19. [file 41559_2023_2044_MOESM3_ESM.xlsx]

## Sheet: Readme
Notes on Supplementary Tables 5 to 19: Results of analyses
Section heading numbers correspond to methods section “specific analyses”. Variation in response variables explained by interaction terms was estimated using R2 (R2) values and deviance information criteria (DIC). DIC values were only calculated for models with Gaussian error distributions because there are issues with analytically marginalising over random effects for non-Gaussian response varia…

## Sheet: Supplementary Table 1
Supplementary Table 1. Summary of the strains used in experiments and their average trait values across all experimental treatments.
Lake	Strain	Species	Extracellular matrix (ECM) observed	Mean % cells in Palmelloids	Mean % cells in multicellular groups	Mean cell size (ul)	Mean population growth rate
Reference	1011	Microglena_monadina_1011	Yes	15.9711	0.341575	62.791	0.271198
Reference	1016	Chlamydomonas_reinhardtii_1016	Yes	5.14637	0.0754734	43.0485	0.334856
Alg	Alg01	Microglena_globulifera_Alg01	Yes	5.07474	0.0763678	267.232	0.283985
Alg	Alg15	Microglena_globulifera_Alg01	Yes	8.62699	0.0648632	266.652	0.361593
Bae	Bae01	Microglena_sp._Fio17	Yes	30.3691	1.15333	82.217	0.352767
Bae	Bae12	Microglena_sp._Fio17	Yes	27.6829	0.824102	97.675	0.325124
Bae	Bae13	Chlamydomonas_sp._Bae13	No	4.19779	0.0964209	57.3265	0.306905
Bae	Bae14	Chlamydomonas_sp._Bae13	No	13.9874	1.12756	76.4955	0.274329
Bae	Bae24	Chloromonas_sp._Bae24	Yes	6.55763	0.0402412	62.1355	0.265635
Fio	Fio17	Microglena_sp._Fio17	Yes	23.3419	0.803147	105.126	0.373492
Fio	Fio21	Microglena_sp._Fio17	Yes	31.0401	3.21076	102.217	0.353411
Har	Har04	Chloromonas_sp._Har03	Yes	7.92422	0.613011	73.062	0.206891
Har	Har06	Microglena_sp_Har06	Yes	18.36	0.254991	116.234	0.304435
Har	Har28	Microglena_sp_Har28	Yes	16.4187	0.182986	149.694	0.273478
Hin	Hin02	Chloromonas_sp._Hin02	Yes	2.16323	0.196223	58.94	0.265105
Hin	Hin03	Chloromonas_sp._Hin02	Yes	6.40777	0	133.436	0.15267
Hin	Hin04	Chloromonas_sp._Hin04	Yes	4.42188	0.808326	71.517	0.206661
Hin	Hin09	Chloromonas_sp._Har03	Yes	1.27681	0	64.056	0.310355
Hin	Hin12	Chloromonas_sp._Har03	Yes	3.45983	0.207183	63.946	0.21281
Kgh	Kgh11	Chlamydomonas_sp._Kgh01	No	14.1619	0.0320428	82.899	0.407276
Kgh	Kgh23	Chlamydomonas_sp._Kgh01	Yes	4.6848	0		0.0990068
Kgh	Kgh27	Chloromonas_oogama_Nbe04	Yes	26.2853	0.459632	120.538	0.249459
Lie	Lie01	Microglena_globulifera_Lie01	Yes	9.59808	0.307664	258.397	0.339685
Lie	Lie05	Microglena_globulifera_Lie01	Yes	9.56607	0.715219	264.449	0.26526
Nbe	Nbe02	Tetrabaena_socialis_Nbe02	No	57.6608	0.913646	53.2875	0.403651
Nbe	Nbe03	Microglena_sp._Nbe03	Yes	11.7055	0.00585412	109.86	0.32533
Nbe	Nbe04	Chloromonas_oogama_Nbe04	Yes	23.5379	0.159819	107.938	0.110598
Nbe	Nbe16	Chloromonas_oogama_Nbe04	Yes	7.27594	0.363611	200.401	0.190812
Nbe	Nbe30	Microglena_sp._Nbe03	Yes	15.0452	0.0396971	103.588	0.203453
Nbe	Nbe32	Tetrabaena_socialis_Nbe02	No	58.0262	0.576	54.3995	0.303857
Ors	Ors17	Chlamydomonas_sp._Ors10	No	3.0785	0.114065	51.3345	0.333137
Ors	Ors24	Chlamydomonas_sp._Ors10	Yes	3.17769	0.00515915	36.529	0.309913
Osg	Osg03	Chloromonas_oogama_Osg03	Yes	30.0962	0.432542	99.7625	0.129241
Osg	Osg08	Chloromonas_oogama_Osg03	Yes	9.9003	0.0406792	108.52	0.22929
Osg	Osg17	Microglena_sp._Osg17	Yes	10.8322	0.077997	292.285	0.220026

## Sheet: Supplementary Table 2
Supplementary Table 2. Data from experiment 1 examining the effect of environmental conditions on the % of cells with extracellular matrix (ECM), in palmelloids, and in multicellular groups.
Strain	Turbulence	Nitrogen	Predation	Population growth rate	% cells with ECM	% cells in Palmelloids	% cells in multicellular groups
1011	Still	high	absent	0.35	0	2.3	0
1011	Still	high	present	0.34	0	2.48	0
1011	Turb	limited	present	0.24	0	3.46	0
1011	Turb	high	present	0.32	25	67.06	1.53
1011	Still	limited	absent	0.13	0	3.99	0
1011	Turb	limited	absent	0.2	0	2.49	0
1011	Turb	high	absent	0.3	0	69.18	1.6
1016	Still	high	absent	0.45	0	3.69	0.48
1016	Still	high	present	0.22	0	32.32	0.96
1016	Still	limited	present	0.13	0	0.75	0
1016	Turb	limited	present	0.43	0	1.88	0
1016	Turb	high	present	0.27	0	7.18	0
1016	Still	limited	absent	0.25	0	3.37	0
1016	Turb	limited	absent	0.45	0	3.63	0
1016	Turb	high	absent	0.48	0	0.74	0
Alg01	Still	high	absent	0.39	100	11.9	0
Alg01	Still	high	present	0.38	95	16.78	0
Alg01	Still	limited	present	0.36	33.33	6.25	0
Alg01	Turb	limited	present	0.16	50	1.92	0
Alg01	Turb	high	present	0.22	40	3.65	0
Alg01	Still	limited	absent	0.36	83.33	3.3	0
Alg01	Turb	limited	absent	0.16	50	1.96	0
Alg01	Turb	high	absent	0.24	40	2.27	0
Alg15	Still	high	absent	0.45	50	6.31	0
Alg15	Still	high	present	0.47	88.24	21.96	0.87
Alg15	Still	limited	present	0.41	50	2.39	0
Alg15	Turb	limited	present	0.31	0	0.83	0
Alg15	Turb	high	present	0.31	100	35.13	0.2
Alg15	Still	limited	absent	0.37	0	1.63	0
Alg15	Turb	limited	absent	0.38	0	1.53	0
Alg15	Turb	high	absent	0.2	100	14.3	0.49
Bae01	Still	high	absent	0.48	25	31.06	0
Bae01	Still	high	present	0.21	73.68	18.62	0
Bae01	Still	limited	present	0.32	33.33	2.84	0
Bae01	Turb	limited	present	0.36	22.22	13.32	0
Bae01	Turb	high	present	0.35	15	27.95	1.19
Bae01	Still	limited	absent	0.4	42.86	8.6	0
Bae01	Turb	limited	absent	0.4	10	26.48	0
Bae01	Turb	high	absent	0.31	30	24.41	0
Bae12	Still	high	absent	0.33	10	20.63	0
Bae12	Still	high	present	0.34	40	39.08	0.36
Bae12	Still	limited	present	0.28	30	30.23	0
Bae12	Turb	limited	present	0.27	25	52.08	5.1
Bae12	Turb	high	present	0.25	35	31.19	4.31
Bae12	Still	limited	absent	0.44	45	19.5	0
Bae12	Turb	limited	absent	0.37	40	49.25	2.3
Bae12	Turb	high	absent	0.33	40	46.02	0.93
Bae13	Still	high	absent	0.39	0	0.7	0
Bae13	Still	high	present	0.44	0	10.63	0
Bae13	Still	limited	present	0.25	0	3.81	0
Bae13	Turb	limited	present	0.28	0	23.39	0.35
Bae13	Turb	high	present	0.04		0	0
Bae13	Still	limited	absent	0.44	0	1.67	0
Bae13	Turb	limited	absent	0.44	0	7.16	0
Bae13	Turb	high	absent	0.17	0	26.3	0.66
Bae14	Still	high	absent	0.26	0	0.83	0
Bae14	Still	high	present	0.15	0	0.51	0
Bae14	Still	limited	present	0.25	0	2.29	0
Bae14	Turb	limited	present	0.25		0	0
Bae14	Turb	high	present	0.23	0	19.02	19.63
Bae14	Still	limited	absent	0.34		0	0
Bae14	Turb	limited	absent	0.44	0	1.92	0
Bae14	Turb	high	absent	0.27	0	34.36	0.55
Bae24	Still	high	absent	0.31	0	0.99	0
Bae24	Still	high	present	0.36	0	3.89	0
Bae24	Still	limited	present	0.17		0	0
Bae24	Turb	limited	present	0.16	50	3.15	0
Bae24	Turb	high	present	0.24	25	2.99	0
Bae24	Still	limited	absent	0.36	0	2.94	0
Bae24	Turb	limited	absent		50	1.41	0
Fio17	Still	high	absent	0.3	5	39.68	2.03
Fio17	Still	high	present	0.38	40	19.69	2.43
Fio17	Still	limited	present	0.4	0	21.05	2.05
Fio17	Turb	limited	present	0.36	5	38.26	1.22
Fio17	Turb	high	present	0.37	0	28.51	1.82
Fio17	Still	limited	absent	0.49	0	9.6	0
Fio17	Turb	limited	absent	0.36	20	25.2	0
Fio17	Turb	high	absent	0.32	10	41.12	1.43
Fio21	Still	high	absent	0.45	30	59.42	1.95
Fio21	Still	high	present	0.38	30	51.89	8.94
Fio21	Still	limited	present	0.36	11.76	14.73	0.51
Fio21	Turb	limited	present	0.34	7.14	12.71	0.23
Fio21	Turb	high	present	0.37	50	43.26	5.16
Fio21	Still	limited	absent	0.36	20	24.17	1.95
Fio21	Turb	limited	absent	0.2	25	15.43	0.69
Fio21	Turb	high	absent	0.36	0	36.84	2.08
Har04	Still	high	absent	0.29	46.67	8.29	0.17
Har04	Still	high	present	0.29	33.33	3.04	0
Har04	Still	limited	present	0.14		0	0
Har04	Turb	limited	present	0.22	9.09	8.67	0
Har04	Still	limited	absent	0.17		0	0
Har04	Turb	limited	absent	0.12	80	4.09	0
Har04	Turb	high	absent	0.21	0	9.58	0
Har06	Still	high	absent	0.36	5	31.13	0
Har06	Still	high	present	0.47	10	35.48	0.34
Har06	Still	limited	present	0.25	16.67	2.88	0
Har06	Turb	limited	present	0.2	30.77	8.91	0
Har06	Turb	high	present	0.26	10	28.13	1.03
Har06	Still	limited	absent	0.28	0	8.35	0.23
Har06	Turb	limited	absent	0.29	0	2.9	0.18
Har06	Turb	high	absent	0.33	0	6.26	0
Har28	Still	high	absent	0.34	14.29	20.67	0.25
Har28	Still	high	present	0.12	30	25.32	0
Har28	Still	limited	present	0.24	0	2.44	0
Har28	Turb	limited	present	0.31	7.14	17.69	0
Har28	Turb	high	present	0.35	0	9.66	0.45
Har28	Still	limited	absent	0.31	0	1.62	0
Har28	Turb	limited	absent	0.25	16.67	3.63	0
Har28	Turb	high	absent	0.26	28.57	5.08	0
Hin02	Still	high	absent	0.37	0	1.54	0
Hin02	Still	high	present	0.18	100	0.61	0
Hin02	Still	limited	present	0.32	25	1.46	0
Hin02	Turb	limited	present	0.21	60	3.39	0
Hin02	Turb	high	present	0.14	38.89	23.65	4.38
Hin02	Still	limited	absent	0.35	0	3.5	0
Hin02	Turb	limited	absent	0.33	0	1.3	0
Hin02	Turb	high	absent	0.22	50	0.81	0
Hin03	Still	high	absent	0.19	85.71	11.26	0
Hin03	Still	high	present	0.13	75	3.6	0
Hin03	Still	limited	present	0.12		0	0
Hin03	Turb	limited	present	0.12	0	1.42	0
Hin03	Turb	high	present	0.15	57.14	7.87	0
Hin03	Still	limited	absent	0.12		0	0
Hin03	Turb	limited	absent	0.1	100	0.82	0
Hin03	Turb	high	absent	0.29	65	69.75	0
Hin04	Still	high	absent	0.37	14.29	2.95	0
Hin04	Still	high	present	0.05	0	4.17	0
Hin04	Still	limited	present	0.18	0	0.73	0
Hin04	Turb	limited	present	0.16	16.67	3.21	0
Hin04	Turb	high	present	0.08	52.63	36.73	16.75
Hin04	Still	limited	absent	0.25	0	1.46	0
Hin04	Turb	limited	absent	0.33	0	1.1	0
Hin04	Turb	high	absent	0.24	33.33	1.57	0
Hin09	Still	high	present	0.35	44.44	9.81	0
Hin09	Still	limited	present	0.36	37.5	4.24	0
Hin09	Turb	limited	present	0.29	66.67	1.48	0
Hin09	Turb	high	present	0.31	25	3.32	0
Hin09	Still	limited	absent	0.35	12.5	4.22	0
Hin09	Turb	limited	absent	0.28	100	1.88	0
Hin09	Turb	high	absent	0.24		0	0
Hin12	Still	high	absent	0.11	62.5	5.43	0.2
Hin12	Still	high	present	0.38	14.29	3	0
Hin12	Still	limited	present	0.21	75	3.49	0
Hin12	Turb	limited	present	0.21	66.67	1.94	0
Hin12	Turb	high	present	0.23	25	4.01	0
Hin12	Still	limited	absent	0.27	100	6.69	0
Hin12	Turb	limited	absent	0.17	50	1.33	0
Hin12	Turb	high	absent	0.13	20	3.3	0
Kgh11	Still	high	absent		0	19.83	0
Kgh11	Still	high	present		0	4.17	0
Kgh11	Still	limited	present		0	4.92	0
Kgh11	Turb	limited	present	0.4	0	12.45	0
Kgh11	Still	limited	absent		0	2.76	0
Kgh11	Turb	limited	absent	0.43	0	11.86	0
Kgh11	Turb	high	absent	0.39	0	16.01	0.45
Kgh23	Still	high	absent	0.27	0	3.27	0
Kgh23	Still	high	present	-0.23		0	0
Kgh23	Still	limited	present	0.09	0	1.96	0
Kgh23	Turb	limited	present	0.13	0	0.85	0
Kgh23	Turb	high	present	0.11	14.29	5.92	0
Kgh23	Still	limited	absent	0.09	0	0.56	0
Kgh23	Turb	limited	absent	0.15	0	3.72	0
Kgh23	Turb	high	absent	0.17	0	11.81	0
Kgh27	Still	high	absent	0.3	36.84	18.98	1.92
Kgh27	Still	high	present	0.33	10	13.16	0.3
Kgh27	Still	limited	present	0.31	0	1.16	0
Kgh27	Turb	limited	present	0.12	75	26.83	0
Kgh27	Turb	high	present	0.21	70	55.19	1.16
Kgh27	Still	limited	absent	0.25	25	36.86	1.39
Kgh27	Turb	limited	absent	0.3	50	4.15	0
Kgh27	Turb	high	absent	0.17	33.33	14.07	1.45
Lie01	Still	high	absent	0.38	84.62	6.77	0
Lie01	Still	high	present	0.38	100	1.29	0
Lie01	Still	limited	present	0.34	10	3.71	0
Lie01	Turb	limited	present	0.33	62.5	3.12	0
Lie01	Turb	high	present	0.31	58.82	20.52	0.7
Lie01	Still	limited	absent	0.35	0	1.47	0
Lie01	Turb	limited	absent	0.31	66.67	1.15	0
Lie01	Turb	high	absent	0.32	25	9.03	0
Lie05	Still	high	absent	0.32	40	8.05	0
Lie05	Still	high	present	0.34	80	5.16	0
Lie05	Still	limited	present	0.3	10	4.55	0
Lie05	Turb	limited	present	0.21	0	0.5	0
Lie05	Turb	high	present	0.24	25	6.48	0.17
Lie05	Still	limited	absent	0.24	75	1.57	0
Lie05	Turb	limited	absent	0.29	0	1.95	0
Lie05	Turb	high	absent	0.19	72.22	17.5	0
Nbe03	Still	high	absent	0.39	0	1.61	0
Nbe03	Still	high	present	0.42	9.09	6.14	0
Nbe03	Still	limited	present	0.35	0	3.8	0
Nbe03	Turb	limited	present	0.1	57.89	21.19	0
Nbe03	Turb	high	present	0.31	60	5.54	0
Nbe03	Still	limited	absent	0.37	0	1.77	0
Nbe03	Turb	limited	absent	0.25	58.82	16.81	0
Nbe03	Turb	high	absent	0.41	0	9.41	0
Nbe04	Still	high	absent	0.15	42.11	12.96	0
Nbe04	Still	high	present	0.06	50	4.97	0
Nbe04	Still	limited	present	-0.07	12.5	16.22	0
Nbe04	Turb	limited	present	-0.09	12.5	12.67	0.46
Nbe04	Turb	high	present	0.16	85	66.21	2.81
Nbe04	Still	limited	absent	0.19	52.63	37.08	0.28
Nbe04	Turb	limited	absent	0.35	60	7.2	0
Nbe04	Turb	high	absent	0.14	57.14	4.4	0
Nbe16	Still	high	absent	0.26	93.75	9.58	0
Nbe16	Still	high	present	0.23	100	2.3	0
Nbe16	Still	limited	present	0.22	100	0.42	0
Nbe16	Turb	limited	present	0.11	100	29.25	2.53
Nbe16	Turb	high	present	0.13	100	36.43	5.35
Nbe16	Still	limited	absent	0.21	100	11.36	0
Nbe16	Turb	limited	absent	0.18	100	7.62	0.41
Nbe16	Turb	high	absent	0.18	100	2.42	0.43
Nbe02	Still	high	absent	0.33	0	23.61	9.22
Nbe02	Still	high	present	0.44	0	27.57	6.29
Nbe02	Still	limited	present	0.41	0	88.63	1.26
Nbe02	Turb	limited	present	0.44	0	89.25	1.09
Nbe02	Turb	high	present	0.28	0	35.36	0.39
Nbe02	Still	limited	absent	0.48	0	83.9	0.37
Nbe02	Turb	limited	absent	0.45	0	81.02	2.02
Nbe30	Still	high	absent	0.37	10	7.72	0
Nbe30	Still	high	present	0.19	41.67	11.81	0
Nbe30	Still	limited	present	0.13	10	12.75	0
Nbe30	Turb	limited	present	0.17	20	8.2	0
Nbe30	Turb	high	present	0.15	35	23.19	0.95
Nbe30	Still	limited	absent	0.19	60	4.46	0
Nbe30	Turb	limited	absent	0.16	30	6.38	0
Nbe30	Turb	high	absent	0.26	80	20.23	0
Nbe32	Still	high	absent	0.31	0	29.23	4.25
Nbe32	Still	high	present	0.48	0	63.61	1.7
Nbe32	Still	limited	present	0.27	0	64.38	0.86
Nbe32	Turb	limited	present	0.28	0	78.22	1.29
Nbe32	Turb	high	present	0.2	0	24.72	2.88
Nbe32	Still	limited	absent	0.38	0	43.78	0
Nbe32	Turb	limited	absent	0.32	0	66.59	1.01
Nbe32	Turb	high	absent	0.2	0	65.02	1.74
Ors17	Still	high	absent	0.41		0	0
Ors17	Still	high	present	0.34	0	12.27	0
Ors17	Still	limited	present	0.28	0	0.41	0
Ors17	Turb	limited	present	0.39	0	1.12	0
Ors17	Turb	high	present	0.22	0	38.09	2.74
Ors17	Still	limited	absent	0.29		0	0
Ors17	Turb	limited	absent	0.38	0	0.75	0
Ors17	Turb	high	absent	0.36	0	13.78	0
Ors24	Still	high	absent	0.42	0	2.04	0
Ors24	Still	high	present	0.24	25	4.16	0
Ors24	Still	limited	present	0.28	0	3.94	0
Ors24	Turb	limited	present	0.36		0	0
Ors24	Turb	high	present	0.2	0	2.11	0
Ors24	Still	limited	absent	0.34		0	0
Ors24	Turb	limited	absent	0.34		0	0
Ors24	Turb	high	absent	0.3	0	8.62	0
Osg03	Still	high	absent	0.26	0	22.65	0
Osg03	Still	high	present	0.2	5	38.85	0.72
Osg03	Still	limited	present	0.06	40	6.99	0
Osg03	Turb	limited	present	0.13	0	2.31	0
Osg03	Turb	high	present	0.21	0	63.51	6.26
Osg03	Still	limited	absent	0.04	0	18.59	0
Osg03	Turb	limited	absent	-0.04	0	4.08	0
Osg03	Turb	high	absent	0.18	0	24.96	0
Osg08	Still	high	absent	0.24	0	19.87	0
Osg08	Still	high	present	0.35	0	30.11	0
Osg08	Still	limited	present	0.23	0	29.23	0
Osg08	Turb	limited	present	0.2	0	28.99	0
Osg08	Turb	high	present	0.07	5	43.08	0.94
Osg08	Still	limited	absent	0.3	0	10.89	0
Osg08	Turb	limited	absent	0.19	14.29	30.57	0
Osg08	Turb	high	absent	0.25	5.88	38.61	0
Osg17	Still	high	absent	0.14	80	29.18	0.17
Osg17	Still	high	present	0.31	80	38.71	0.85
Osg17	Still	limited	present	0.22	45	14.63	0
Osg17	Turb	limited	present	0.25	78.95	16.43	0
Osg17	Turb	high	present	0.24	58.33	9.2	0.2
Osg17	Still	limited	absent	0.22	50	21.66	0.49
Osg17	Turb	limited	absent	0.16	64.29	20.32	0
Osg17	Turb	high	absent	0.22	58.33	8.81	0

## Sheet: Supplementary Table 3
Supplementary Table 3: Data from experiment 2 testing the effect of Brachionus density (C = control, no Brachionus; Low = low density; High = high density) on the % of cells in multicellular groups and the specific growth rates (SGR) of algae and Brachionus.
Strain	Treatment	Algae population growth rate	Brachionus population growth rate	% cells in multicellular groups
1011	C	0.52		2.07
1011	High	0.81	-0.59	0
1011	Low	0.77	-0.12	0
1016	C	-0.13		0
1016	High	0.49	0.83	0
1016	Low	0.36	0.92	1.28
Alg01	C	1.03		0
Alg01	High	0.86		0
Alg01	Low	0.85	0.84	0
Alg15	C	1.13		0
Alg15	High	0.88	-0.54	0
Alg15	Low	0.95	-0.23	0
Bae01	C	1.35		0
Bae01	High	1.35	-0.54	0
Bae01	Low	1.28	-0.26	0
Bae12	C	0.98		1.18
Bae12	High	0.64	-0.6	0
Bae12	Low	0.69	-0.35	0
Bae13	C	1.28		0
Bae13	High	0.59	0.54	2.11
Bae13	Low	1.14	1.01	0
Bae14	C	1.32		0
Bae14	High	1.02	0.74	0
Bae14	Low	1.15	0.87	0
Bae24	C	0.47		0
Bae24	High	0.43	-0.55	0
Bae24	Low	0.74	-0.2	0
Fio17	C	0.76		11.38
Fio17	High	1.06	0.72	0
Fio17	Low	1	0.64	0
Fio21	C	1.37		0
Fio21	High	1.43	0.27	0
Fio21	Low	1.42	-0.26	0
Har06	C	0.93		0
Har06	High	1.18	0.49	0
Har06	Low	0.89	0.15	0
Har28	C	1.47		0
Har28	High	1.15	-0.55	0
Har28	Low	1.24	-0.35	0
Hin02	C	0.82		0
Hin02	High	0.68		0
Hin02	Low	0.81	1.03	0
Hin03	C	0.21		0
Hin03	High	0.22	-0.54	0
Hin03	Low	0.03	-0.2	0
Hin04	C	1.03		0
Hin04	High	0.86	0.55	0
Hin04	Low	0.86	0.78	0
Hin09	C	1.34		0
Hin09	High	1.46		0
Hin09	Low	0.86		0
Hin12	C	0.89		8.91
Hin12	High	1.21		4.4
Hin12	Low	0.87		29.14
Kgh11	C	0.8		0
Kgh11	High	0.94	0.29	0
Kgh11	Low	0.86	-0.36	0
Kgh23	C	-0.11		0
Kgh23	High	0.04	0.3	0
Kgh23	Low	0.33		0
Kgh27	C	1.01		1.64
Kgh27	High	0.74	0.48	9.49
Kgh27	Low	0.72	0.68	2.72
Lie01	C	0.3		0
Lie01	High	0.3	-0.58	0
Lie01	Low	0.11	-0.23	0
Lie05	C	1.43		0
Lie05	High	1.29	-0.39	0
Lie05	Low	1.35		0
Nbe02	C	1.03		40.01
Nbe02	High	1.05	0.67	2.18
Nbe02	Low	1.12		10.81
Nbe03	C	1.7		0
Nbe03	High	1.6	-0.48	0
Nbe03	Low	1.58	-0.33	0
Nbe04	C	0.69		0
Nbe04	High	0.17	0.61	0
Nbe04	Low	0.61	0.64	0
Nbe16	C	0.7		0
Nbe16	High	0.04	0.8	0
Nbe16	Low	0.55	0.98	0
Nbe30	C	1.15		0
Nbe30	High	0.84	-0.59	0
Nbe30	Low	0.92	-0.26	0
Nbe32	C	1.23		0
Nbe32	High	1.25	-0.49	0
Nbe32	Low	1.4	-0.16	0
Ors17	C	0.92		0
Ors17	High	0.12	0.68	0
Ors17	Low	0.55	0.94	0
Ors24	C	1.09		0
Ors24	High	1.08	0.53	0
Ors24	Low	0.95	0.88	0
Osg03	C	1		2.3
Osg03	High	1.04	0.82	0
Osg03	Low	0.85		1.24
Osg08	C	0.8		0
Osg08	High	0.61	0.81	0
Osg08	Low	0.76		0
Osg17	C	0.99		3.17
Osg17	High	0.77	-0.52	0
Osg17	Low	0.83	-0.31	0

## Sheet: Supplementary Table 4
Supplementary Table 4. Data used for analyses of the distribution of unicellular and multicellular species across lakes in Sweden in relation to nitrite/nitrate (NO2NO3), ammonium (NH4) and phosphorus (P) concentrations. Species were classified as multicellular or unicellular and as having extracellular matrix (ECM) based on species descriptions in the literature (Multicellular reference and ECM …
Species	Genus	NH4 mean	NO2NO3	P	Multicellular	% multicellular in genus	Multicellular reference	ECM	% ECM in genus	ECM reference	Selected species	GenbankID	GenbankID notes
Acanthosphaera_zachariasii	Acanthosphaera	0.0226	0.0464	0.053	unicellular	0	guiry2022				Acanthosphaera "placer"	KX025108	Apatococcus lobatus, confamily Chlorellaceae
Actinastrum	Actinastrum	0.0492	0.2154	0.0606	multicellular	100	tikkanen1992		100		Actinastrum hantzschii	AF288365
Actinastrum_aciculare	Actinastrum	0.0492	0.2154	0.0606	multicellular	100	playfair1917		100		Actinastrum hantzschii	AF288365
Actinastrum_hantzschii	Actinastrum	0.0492	0.2154	0.0606	multicellular	100	tikkanen1992	Yes	100	guiry2022	Actinastrum hantzschii	AF288365
Acutodesmus	Acutodesmus	0.0538	0.0586	0.0813	multicellular	100	tsarenko2011	Yes	100	tsarenko2011	Acutodesmus obliquus	KP726269
Ankistrodesmus_falcatus	Ankistrodesmus	0.0334	0.1208	0.0415	multicellular	80	tsarenko2011	Yes	100	tsarenko2011	Ankistrodesmus fusiformis	X97352
Ankistrodesmus_fusiformis	Ankistrodesmus	0.0334	0.1208	0.0415	multicellular	80	tsarenko2011	Yes	100	tsarenko2011	Ankistrodesmus fusiformis	X97352
Ankistrodesmus_gracilis	Ankistrodesmus	0.0334	0.1208	0.0415	multicellular	80	tsarenko2011	Yes	100	tsarenko2011	Ankistrodesmus fusiformis	X97352
Ankistrodesmus_nannoselene	Ankistrodesmus	0.0334	0.1208	0.0415	unicellular	80	skuja1948		100		Ankistrodesmus fusiformis	X97352
Ankistrodesmus_spiralis	Ankistrodesmus	0.0334	0.1208	0.0415	multicellular	80	tsarenko2011	Yes	100	tsarenko2011	Ankistrodesmus fusiformis	X97352
Ankyra	Ankyra	0.0414	0.1513	0.0308	unicellular	0	tikkanen1992				Ankyra lanceolata	AF302769
Ankyra_ancora	Ankyra	0.0414	0.1513	0.0308	unicellular	0	tsarenko2011				Ankyra lanceolata	AF302769
Ankyra_judayi	Ankyra	0.0414	0.1513	0.0308	unicellular	0	tikkanen1992				Ankyra lanceolata	AF302769
Ankyra_lanceolata	Ankyra	0.0414	0.1513	0.0308	unicellular	0	guiry2022				Ankyra lanceolata	AF302769
Asterococcus	Asterococcus	0.0158	0.2574	0.0107	multicellular	100	tikkanen1992	Yes	100	tikkanen1992	Asterococcus korschikoffii	AB175837
Asterococcus_limneticus	Asterococcus	0.0158	0.2574	0.0107	multicellular	100	tikkanen1992	Yes	100	tikkanen1992	Asterococcus korschikoffii	AB175837
Asterococcus_superbus	Asterococcus	0.0158	0.2574	0.0107	multicellular	100	tikkanen1992	Yes	100	guiry2022 tikkanen1992	Asterococcus korschikoffii	AB175837
Binuclearia_lauterbornii	Binuclearia	0.0402	0.211	0.0362	multicellular	100	schmidle1903	Yes	100	guiry2022	Binuclearia "placer"	KY283828	Planctonema gelatinosa, confamily Planctonema
Botryococcus_braunii	Botryococcus	0.023	0.077	0.015	multicellular	100	tikkanen1992	Yes	100	guiry2022	Botryococcus terribilis	JF261258
Botryococcus_neglectus	Botryococcus	0.023	0.077	0.015	multicellular	100	west1897	Yes	100		Botryococcus terribilis	JF261258
Botryococcus_neglectus/terribilis	Botryococcus	0.023	0.077	0.015	multicellular	100			100		Botryococcus terribilis	JF261258
Botryococcus_protuberans	Botryococcus	0.023	0.077	0.015	multicellular	100	west1905	Yes	100	west1905	Botryococcus terribilis	JF261258
Botryococcus_terribilis	Botryococcus	0.023	0.077	0.015	multicellular	100	estevam2022	Yes	100	estevam2022	Botryococcus terribilis	JF261258
Carteria	Carteria	0.0248	0.3191	0.0309	unicellular	0	tikkanen1992				Carteria crucifera	D86501
Carteria_pseudoglobosa	Carteria	0.0248	0.3191	0.0309	unicellular	0					Carteria crucifera	D86501
Catena_viridis	Catena	0.0067	0.005	0.0143	multicellular	100	guiry2022	Yes	100	guiry2022	Catena viridis	AH012205
Chlamydocapsa	Chlamydocapsa	0.0335	0.1839	0.0254	multicellular	100		Yes	100		Chlamydocapsa sp.	AY614713
Chlamydocapsa_ampla	Chlamydocapsa	0.0335	0.1839	0.0254	multicellular	100	guiry2022 tikkanen1992	Yes	100	guiry2022 tikkanen1992	Chlamydocapsa sp.	AY614713
Chlamydocapsa_bacillus	Chlamydocapsa	0.0335	0.1839	0.0254	multicellular	100		Yes	100		Chlamydocapsa sp.	AY614713
Chlamydocapsa_planctonica	Chlamydocapsa	0.0335	0.1839	0.0254	multicellular	100	tikkanen1992	Yes	100	tikkanen1992	Chlamydocapsa sp.	AY614713
Chlamydomonas	Chlamydomonas	0.0208	0.117	0.0147	unicellular	0	tikkanen1992	Yes	100		Chlamydomonas reinhardtii	AB511834
Chlorella_elongata	Chlorella	0.0111	0.3478	0.0092	unicellular	0			100		Chlorella vulgaris	X13688
Chlorella	Chlorella	0.0111	0.3478	0.0092	unicellular	0	guiry2022	Yes	100	guiry2022	Chlorella vulgaris	X13688
Chlorococcum	Chlorococcum	0.0075	0.008	0.0305	unicellular	0	guiry2022	No	0	guiry2022	Chlorococcum sp.	KP726224
Chlorogonium	Chlorogonium	0.0283	0.4994	0.0405	unicellular	0	guiry2022				Chlorogonium complexum	AB477055
Chlorogonium_elongatum	Chlorogonium	0.0283	0.4994	0.0405	unicellular	0	tikkanen1992				Chlorogonium complexum	AB477055
Chlorogonium_intermedium	Chlorogonium	0.0283	0.4994	0.0405	unicellular	0	skuja1955				Chlorogonium complexum	AB477055
Chlorogonium_maximum	Chlorogonium	0.0283	0.4994	0.0405	unicellular	0	tikkanen1992				Chlorogonium complexum	AB477055
Chlorogonium_minimum	Chlorogonium	0.0283	0.4994	0.0405	unicellular	0	tikkanen1992				Chlorogonium complexum	AB477055
Chlorolobion_braunii	Chlorolobion	0.235	0.07	0.029	unicellular	0					Chlorolobion braunii	KT833591
Choricystis	Choricystis	0.0183	0.0981	0.0103	unicellular	0	tikkanen1992	No	0	guiry2022	Choricystis sp.	AH012393
Choricystis_chodatii	Choricystis	0.0183	0.0981	0.0103	unicellular	0	tikkanen1992	No	0	tikkanen1992	Choricystis sp.	AH012393
Choricystis_coccoides	Choricystis	0.0183	0.0981	0.0103	unicellular	0	tikkanen1992	No	0	tikkanen1992	Choricystis sp.	AH012393
Choricystis_hindakii	Choricystis	0.0183	0.0981	0.0103	unicellular	0	hindak1984a		0		Choricystis sp.	AH012393
Choricystis_minor	Choricystis	0.0183	0.0981	0.0103	unicellular	0	guiry2022	No	0	guiry2022	Choricystis sp.	AH012393
Closteriopsis	Closteriopsis	0.0643	0.2099	0.072	unicellular	0	guiry2022	No	0	guiry2022	Closteriopsis acicularis	Y17470
Closteriopsis_longissima	Closteriopsis	0.0643	0.2099	0.072	unicellular	0	guiry2022	No	0	guiry2022	Closteriopsis acicularis	Y17470
Coelastrum	Coelastrum	0.0401	0.1722	0.0454	multicellular	100			0		Coelastrum proboscideum	GQ375099
Coelastrum_astroideum	Coelastrum	0.0401	0.1722	0.0454	multicellular	100	tikkanen1992(pic)	No	0	tikkanen1992	Coelastrum proboscideum	GQ375099
Coelastrum_cambricum	Coelastrum	0.0401	0.1722	0.0454	multicellular	100	tikkanen1992	No	0	tikkanen1992	Coelastrum proboscideum	GQ375099
Coelastrum_cambricum_var._intermedium	Coelastrum	0.0401	0.1722	0.0454	multicellular	100	west1907 tikkanen1992		0		Coelastrum proboscideum	GQ375099
Coelastrum_indicum	Coelastrum	0.0401	0.1722	0.0454	multicellular	100			0		Coelastrum proboscideum	GQ375099
Coelastrum_microporum	Coelastrum	0.0401	0.1722	0.0454	multicellular	100	tikkanen1992	No	0	tikkanen1992	Coelastrum proboscideum	GQ375099
Coelastrum_microporum_var._octaedricum	Coelastrum	0.0401	0.1722	0.0454	multicellular	100			0		Coelastrum proboscideum	GQ375099
Coelastrum_microporum_var._punctatum	Coelastrum	0.0401	0.1722	0.0454	multicellular	100			0		Coelastrum proboscideum	GQ375099
Coelastrum_sphaericum	Coelastrum	0.0401	0.1722	0.0454	multicellular	100	tikkanen1992	No	0	tikkanen1992	Coelastrum proboscideum	GQ375099
Coenochloris_fottii	Coenochloris	0.016	0.1983	0.0248	multicellular	100	tsarenko2011	Yes	100	tsarenko2011	Coenochloris signiensis	JX169834
Coenochloris_pyrenoidosa	Coenochloris	0.016	0.1983	0.0248	multicellular	100	tikkanen1992	Yes	100	tikkanen1992	Coenochloris signiensis	JX169834
Coenocystis	Coenocystis	0.0194	0.0828	0.0265	multicellular	100			100		Coenocystis inconstans	AB017435
Coenocystis_planctonica	Coenocystis	0.0194	0.0828	0.0265	multicellular	100	tikkanen1992	Yes	100	tikkanen1992	Coenocystis inconstans	AB017435
Coenocystis_subcylindrica	Coenocystis	0.0194	0.0828	0.0265	multicellular	100	korshikov1953	Yes	100	korshikov1953	Coenocystis inconstans	AB017435
Comasiella_arcuata	Comasiella	0.0932	0.0975	0.0459	multicellular	100	smith1916a				Comasiella newname	AY170312
Comasiella_arcuata_var._arcuata	Comasiella	0.0932	0.0975	0.0459	multicellular	100					Comasiella newname	AY170312
Comasiella_arcuata_var._platydisca	Comasiella	0.0932	0.0975	0.0459	multicellular	100	smith1916				Comasiella newname	AY170312
Crucigenia	Crucigenia	0.0358	0.0609	0.0246	multicellular	100			0		Crucigenia lauterbornii	JQ356710
Crucigenia_fenestrata	Crucigenia	0.0358	0.0609	0.0246	multicellular	100	tikkanen1992	No	0	tikkanen1992	Crucigenia lauterbornii	JQ356710
Crucigenia_lauterbornii	Crucigenia	0.0358	0.0609	0.0246	multicellular	100	tikkanen1992	No	0	tikkanen1992	Crucigenia lauterbornii	JQ356710
Crucigenia_quadrata	Crucigenia	0.0358	0.0609	0.0246	multicellular	100	tikkanen1992	No	0	tikkanen1992	Crucigenia lauterbornii	JQ356710
Crucigenia_tetrapedia	Crucigenia	0.0358	0.0609	0.0246	multicellular	100	tikkanen1992	No	0	tikkanen1992	Crucigenia lauterbornii	JQ356710
Desmatractum_delicatissimum	Desmatractum	0.0063	0.0025	0.0334	unicellular	0	korshikov1953		0		Desmatractum "placer"	LC192143	Treubaria triappendiculata, confamily Treubariaceae
Desmatractum_spryii	Desmatractum	0.0063	0.0025	0.0334	unicellular	0	nicholls1981	No	0	nicholls1981	Desmatractum "placer"	LC192143	Treubaria triappendiculata, confamily Treubariaceae
Desmodesmus_abundans	Desmodesmus	0.045	0.149	0.0399	multicellular	100	kirchner1878				Desmodesmus pseudocommunis	JX101326
Desmodesmus_aculeolatus	Desmodesmus	0.045	0.149	0.0399	multicellular	100	reinsch1877				Desmodesmus pseudocommunis	JX101326
Desmodesmus_armatus	Desmodesmus	0.045	0.149	0.0399	multicellular	100	chodat1902				Desmodesmus pseudocommunis	JX101326
Desmodesmus_armatus_var._armatus	Desmodesmus	0.045	0.149	0.0399	multicellular	100					Desmodesmus pseudocommunis	JX101326
Desmodesmus_armatus_var._bicaudatus	Desmodesmus	0.045	0.149	0.0399	multicellular	100					Desmodesmus pseudocommunis	JX101326
Desmodesmus_armatus_var._longispina	Desmodesmus	0.045	0.149	0.0399	multicellular	100					Desmodesmus pseudocommunis	JX101326
Desmodesmus_bicaudatus	Desmodesmus	0.045	0.149	0.0399	multicellular	100	tikkanen1992				Desmodesmus pseudocommunis	JX101326
Desmodesmus_bicellularis	Desmodesmus	0.045	0.149	0.0399	multicellular	100	chodat1926				Desmodesmus pseudocommunis	JX101326
Desmodesmus_brasiliensis	Desmodesmus	0.045	0.149	0.0399	multicellular	100	tikkanen1992				Desmodesmus pseudocommunis	JX101326
Desmodesmus_communis	Desmodesmus	0.045	0.149	0.0399	multicellular	100	tikkanen1992				Desmodesmus pseudocommunis	JX101326
Desmodesmus_costato-granulatus	Desmodesmus	0.045	0.149	0.0399	multicellular	100	skuja1948				Desmodesmus pseudocommunis	JX101326
Desmodesmus_denticulatus	Desmodesmus	0.045	0.149	0.0399	multicellular	100	tikkanen1992				Desmodesmus pseudocommunis	JX101326
Desmodesmus_granulatus	Desmodesmus	0.045	0.149	0.0399	multicellular	100	tikkanen1992				Desmodesmus pseudocommunis	JX101326
Desmodesmus_intermedius	Desmodesmus	0.045	0.149	0.0399	multicellular	100	tikkanen1992				Desmodesmus pseudocommunis	JX101326
Desmodesmus_maximus	Desmodesmus	0.045	0.149	0.0399	multicellular	100	west1895				Desmodesmus pseudocommunis	JX101326
Desmodesmus_opoliensis	Desmodesmus	0.045	0.149	0.0399	multicellular	100	tikkanen1992				Desmodesmus pseudocommunis	JX101326
Desmodesmus_opoliensis_var._carinatus	Desmodesmus	0.045	0.149	0.0399	multicellular	100	lemmermann1899				Desmodesmus pseudocommunis	JX101326
Desmodesmus_opoliensis_var._opoliensis	Desmodesmus	0.045	0.149	0.0399	multicellular	100					Desmodesmus pseudocommunis	JX101326
Desmodesmus_pseudodenticulatus	Desmodesmus	0.045	0.149	0.0399	multicellular	100	hegewald1978				Desmodesmus pseudocommunis	JX101326
Desmodesmus_serratus	Desmodesmus	0.045	0.149	0.0399	multicellular	100	tikkanen1992				Desmodesmus pseudocommunis	JX101326
Desmodesmus_spinosus	Desmodesmus	0.045	0.149	0.0399	multicellular	100					Desmodesmus pseudocommunis	JX101326
Desmodesmus_subspicatus	Desmodesmus	0.045	0.149	0.0399	multicellular	100	tikkanen1992				Desmodesmus pseudocommunis	JX101326
Dichotomococcus	Dichotomococcus	0.0792	0.3367	0.0968	multicellular	100			0		Dichotomococcus "placer"	KR909131	Botryococcus braunii, confamily Botryococcaceae
Dichotomococcus_curvatus	Dichotomococcus	0.0792	0.3367	0.0968	multicellular	100	tikkanen1992	No	0	tikkanen1992	Dichotomococcus "placer"	KR909131	Botryococcus braunii, confamily Botryococcaceae
Dictyosphaerium	Dictyosphaerium	0.0246	0.1541	0.0231	multicellular	100			100		Dictyosphaerium lacustre	GQ487220
Dictyosphaerium_chlorelloides	Dictyosphaerium	0.0246	0.1541	0.0231	multicellular	100	bock2011a	Yes	100	bock2011a	Dictyosphaerium lacustre	GQ487220
Dictyosphaerium_ehrenbergianum	Dictyosphaerium	0.0246	0.1541	0.0231	multicellular	100	tikkanen1992	Yes	100	tikkanen1992	Dictyosphaerium lacustre	GQ487220
Dictyosphaerium_primarium	Dictyosphaerium	0.0246	0.1541	0.0231	multicellular	100			100		Dictyosphaerium lacustre	GQ487220
Dictyosphaerium_pulchellum_var._minutum	Dictyosphaerium	0.0246	0.1541	0.0231	multicellular	100	tikkanen1992	Yes	100	tikkanen1992	Dictyosphaerium lacustre	GQ487220
Dictyosphaerium_s.lat.	Dictyosphaerium	0.0246	0.1541	0.0231	multicellular	100			100		Dictyosphaerium lacustre	GQ487220
Dictyosphaerium_subsolitarium	Dictyosphaerium	0.0246	0.1541	0.0231	multicellular	100	tikkanen1992	Yes	100	tikkanen1992	Dictyosphaerium lacustre	GQ487220
Didymocystis	Didymocystis	0.0284	0.1466	0.0201	unicellular	0	tikkanen1992			tikkanen1992	Didymocystis inermis	KM020159
Dimorphococcus	Dimorphococcus	0.0358	0.1086	0.0424	multicellular	100			100		Dimorphococcus lunatus	AF388379
Dimorphococcus_lunatus	Dimorphococcus	0.0358	0.1086	0.0424	multicellular	100	tikkanen1992	Yes	100	tikkanen1992	Dimorphococcus lunatus	AF388379
Diplochloris	Diplochloris	0.0143	0.004	0.1031	unicellular	0	guiry2022	Yes	100	guiry2022	Diplochloris "placer"	AB058336	Chlorococcum littorale, another i.s. Chlorophyceae (Alvikia)
Dunaliella	Dunaliella	0.0215	0.4828	0.033	unicellular	0	guiry2022				Dunaliella salina	JF708161
Dysmorphococcus	Dysmorphococcus	0.021	0.065	0.0315	unicellular	0	tikkanen1992				Dysmorphococcus globosus	KM020136
Enallax_acutiformis	Enallax	0.016	0.003	0.016	multicellular	100	tikkanen1992			tikkanen1992	Enallax acutiformis	AB037089
Eudorina	Eudorina	0.0446	0.1949	0.031	multicellular	100			100		Eudorina unicocca	LC086354
Eudorina_elegans	Eudorina	0.0446	0.1949	0.031	multicellular	100	tikkanen1992	Yes	100	tikkanen1992	Eudorina unicocca	LC086354
Eudorina_unicocca	Eudorina	0.0446	0.1949	0.031	multicellular	100	tikkanen1992	Yes	100	tikkanen1992	Eudorina unicocca	LC086354
Eutetramorus_nygaardii	Eutetramorus	0.0194	0.0308	0.0128	multicellular	100	hindak1984a	Yes	100	hindak1984a	Eutetramorus "placer"	AF388378	Radiococcus polycoccus, confamily Radiococcaceae
Franceia	Franceia	0.041	0.0244	0.0613	unicellular	0			100		Franceia amphitricha	KM020072
Franceia_droescheri	Franceia	0.041	0.0244	0.0613	unicellular	0	tikkanen1992	Yes	100	guiry2022	Franceia amphitricha	KM020072
Franceia_ovalis	Franceia	0.041	0.0244	0.0613	unicellular	0	tikkanen1992	Yes	100	guiry2022	Franceia amphitricha	KM020072
Fusola_viridis	Fusola	0.0216	0.0869	0.0086	unicellular	0	tikkanen1992	Yes	100	tikkanen1992	Fusola "placer"	AF387159	Cylindrocapsa geminella, confamily Cylindrocapsaceae
Gloeocystis	Gloeocystis	0.0241	0.0585	0.0147	multicellular	100	guiry2022	Yes	100	guiry2022	Gloeocystis polydermatica	FR865740
Gloeocystis_minuta	Gloeocystis	0.0241	0.0585	0.0147	multicellular	100			100		Gloeocystis polydermatica	FR865740
Gloeotila	Gloeotila	0.0157	0.0585	0.0109	multicellular	100	tikkanen1992				Gloeotila pulchra	KU961671
Gloeotila_pulchra	Gloeotila	0.0157	0.0585	0.0109	multicellular	100	tikkanen1992				Gloeotila pulchra	KU961671
Golenkinia	Golenkinia	0.0449	0.073	0.0445	unicellular	0			100		Golenkinia longispicula	KM020047
Golenkinia_paucispina	Golenkinia	0.0449	0.073	0.0445	unicellular	0	tikkanen1992		100		Golenkinia longispicula	KM020047
Golenkinia_radiata	Golenkinia	0.0449	0.073	0.0445	unicellular	0	tikkanen1992	Yes	100	guiry2022	Golenkinia longispicula	KM020047
Golenkiniopsis_longispina	Golenkiniopsis	0.0454	0.0364	0.0398	unicellular	0	korshikov1953				Golenkiniopsis "placer"	FN298932	Auxenochlorella sp., confamily Chlorellaceae
Gonium	Gonium	0.0616	0.1487	0.0479	multicellular	100			100		Gonium pectorale	LC535343
Gonium_pectorale	Gonium	0.0616	0.1487	0.0479	multicellular	100	tikkanen1992	Yes	100	tikkanen1992	Gonium pectorale	LC535343
Gyromitus_cordiformis	Gyromitus	0.0243	0.0715	0.0155	unicellular	0	tikkanen1992				Gyromitus "placer"	KF615764	Polyblepharides amylifera, confamily Polyblepharidaceae
Gyromitus_disomatus	Gyromitus	0.0243	0.0715	0.0155	unicellular	0	no ref but probguiry2022ly true				Gyromitus "placer"	KF615764	Polyblepharides amylifera, confamily Polyblepharidaceae
Haematococcus_pluvialis	Haematococcus	0.0176	0.068	0.0115	unicellular	0	guiry2022	Yes	100	guiry2022 pics	Haematococcus lacustris	AF159369
Hariotina	Hariotina	0.0382	0.0809	0.0454	multicellular	100			100		Hariotina reticulata	AH012395
Hariotina_reticulata	Hariotina	0.0382	0.0809	0.0454	multicellular	100	tikkanen1992	Yes	100	guiry2022 pics	Hariotina reticulata	AH012395
Hexamitus	Hexamitus	0.03	0.156	0.0125	unicellular	0					Hexamitus "placer"	KR869870	Jenufa sp., confamily Hexamitidae
Hexamitus_crassus	Hexamitus	0.03	0.156	0.0125	unicellular	0	tikkanen1992				Hexamitus "placer"	KR869870	Jenufa sp., confamily Hexamitidae
Hexamitus_pusillus	Hexamitus	0.03	0.156	0.0125	unicellular	0	klebs1892				Hexamitus "placer"	KR869870	Jenufa sp., confamily Hexamitidae
Hindakia_tetrachotoma	Hindakia	0.0658	0.0696	0.0468	multicellular	100	printz1913	Yes	100	printz1913	Hindakia tetrachotoma	GQ867590
Hindakochloris_nygaardii	Hindakochloris	0.0068	0.0053	0.008	multicellular	100	guiry2022	Yes	100	guiry2022	Hindakochloris "placer"	JN630516	Follicularia texensis, confamily Radiococcaceae
Hindakochloris_planktonica	Hindakochloris	0.0068	0.0053	0.008	multicellular	100	guiry2022	Yes	100	guiry2022	Hindakochloris "placer"	JN630516	Follicularia texensis, confamily Radiococcaceae
Keratococcus	Keratococcus	0.0218	0.1762	0.0339	unicellular	0	guiry2022	No	0	guiry2022	Dactylococcus dissociatus	AB037084	name change,previously Dactylococcus
Keratococcus_suecicus	Keratococcus	0.0218	0.1762	0.0339	unicellular	0	tikkanen1992		0		Dactylococcus dissociatus	AB037084	name change,previously Dactylococcus
Kirchneriella	Kirchneriella	0.0306	0.0865	0.0376	multicellular	100			100		Kirchneriella lunaris	KP726238
Kirchneriella_irregularis	Kirchneriella	0.0306	0.0865	0.0376	multicellular	100	korshikov1953	Yes	100	korshikov1953	Kirchneriella lunaris	KP726238
Kirchneriella_lunaris	Kirchneriella	0.0306	0.0865	0.0376	multicellular	100	tikkanen1992	Yes	100	tikkanen1992	Kirchneriella lunaris	KP726238
Kirchneriella_obesa	Kirchneriella	0.0306	0.0865	0.0376	multicellular	100	tikkanen1992	Yes	100	tikkanen1992	Kirchneriella lunaris	KP726238
Koliella	Koliella	0.029	0.1684	0.0271	unicellular	0			0		Koliella longiseta	AJ306535
Koliella_elongata	Koliella	0.029	0.1684	0.0271	unicellular	0	hindak1984		0		Koliella longiseta	AJ306535
Koliella_longiseta	Koliella	0.029	0.1684	0.0271	unicellular	0	tikkanen1992		0		Koliella longiseta	AJ306535
Koliella_longiseta_f._tenuis	Koliella	0.029	0.1684	0.0271	unicellular	0	hindak1984		0		Koliella longiseta	AJ306535
Koliella_spiculiformis	Koliella	0.029	0.1684	0.0271	unicellular	0	tikkanen1992	No	0	guiry2022	Koliella longiseta	AJ306535
Koliella_spiralis	Koliella	0.029	0.1684	0.0271	unicellular	0	tikkanen1992		0		Koliella longiseta	AJ306535
Komarekia	Komarekia	0.0362	0.1616	0.0414	multicellular	100	guiry2022	Yes	100	guiry2022	Komarekia "placer"	KT388089	Asterarcys quadricellulare, confamily Scenedesmaceae
Komarekia_rotundata	Komarekia	0.0362	0.1616	0.0414	multicellular	100			100		Komarekia "placer"	KT388089	Asterarcys quadricellulare, confamily Scenedesmaceae
Korshikoviella	Korshikoviella	0.0328	0.2692	0.0344	unicellular	0	guiry2022				Characium sp.	KJ143753	name change, previously Characium
Korshikoviella_limnetica	Korshikoviella	0.0328	0.2692	0.0344	unicellular	0	tikkanen1992				Characium sp.	KJ143753	name change, previously Characium
Lacunastrum_gracillimum	Lacunastrum	0.0464	0.0833	0.0613	multicellular	100	guiry2022				Lacunastrum gracillimum	HM021305
Lagerheimia	Lagerheimia	0.0318	0.1092	0.0499	unicellular	0					Lagerheimia genevensis	AY122336
Lagerheimia_chodatii	Lagerheimia	0.0318	0.1092	0.0499	unicellular	0	tikkanen1992				Lagerheimia genevensis	AY122336
Lagerheimia_ciliata	Lagerheimia	0.0318	0.1092	0.0499	unicellular	0	tikkanen1992				Lagerheimia genevensis	AY122336
Lagerheimia_citriformis	Lagerheimia	0.0318	0.1092	0.0499	unicellular	0	tikkanen1992				Lagerheimia genevensis	AY122336
Lagerheimia_genevensis	Lagerheimia	0.0318	0.1092	0.0499	unicellular	0	tikkanen1992				Lagerheimia genevensis	AY122336
Lagerheimia_longiseta	Lagerheimia	0.0318	0.1092	0.0499	unicellular	0	tikkanen1992				Lagerheimia genevensis	AY122336
Lagerheimia_quadriseta	Lagerheimia	0.0318	0.1092	0.0499	unicellular	0	tikkanen1992				Lagerheimia genevensis	AY122336
Lagerheimia_subsalsa	Lagerheimia	0.0318	0.1092	0.0499	unicellular	0	tikkanen1992				Lagerheimia genevensis	AY122336
Lagerheimia_wratislaviensis	Lagerheimia	0.0318	0.1092	0.0499	unicellular	0	tikkanen1992				Lagerheimia genevensis	AY122336
Micractinium	Micractinium	0.0415	0.1966	0.0557	multicellular	100					Micractinium pusillum	AF364100
Micractinium_belenophorum	Micractinium	0.0415	0.1966	0.0557	multicellular	100	korshikov1953				Micractinium pusillum	AF364100
Micractinium_pusillum	Micractinium	0.0415	0.1966	0.0557	multicellular	100	tikkanen1992				Micractinium pusillum	AF364100
Micractinium_quadrisetum	Micractinium	0.0415	0.1966	0.0557	multicellular	100	tikkanen1992				Micractinium pusillum	AF364100
Monactinus_simplex	Monactinus	0.035	0.0249	0.0563	multicellular	100	tikkanen1992				Monactinus sturmii	HM021321
Monomastix	Monomastix	0.0209	0.0358	0.014	unicellular	0	guiry2022				Monomastix sp.	FN562447
Monoraphidium	Monoraphidium	0.0268	0.1285	0.0194	unicellular	0			0		Monoraphidium neglectum	AJ300526
Monoraphidium_arcuatum	Monoraphidium	0.0268	0.1285	0.0194	unicellular	0	hindak1984a	No	0	guiry2022	Monoraphidium neglectum	AJ300526
Monoraphidium_capricornutum	Monoraphidium	0.0268	0.1285	0.0194	unicellular	0	tikkanen1992	No	0	tikkanen1992	Monoraphidium neglectum	AJ300526
Monoraphidium_contortum	Monoraphidium	0.0268	0.1285	0.0194	unicellular	0	tikkanen1992		0		Monoraphidium neglectum	AJ300526
Monoraphidium_convolutum	Monoraphidium	0.0268	0.1285	0.0194	unicellular	0	tikkanen1992		0		Monoraphidium neglectum	AJ300526
Monoraphidium_dybowskii	Monoraphidium	0.0268	0.1285	0.0194	unicellular	0	tikkanen1992		0		Monoraphidium neglectum	AJ300526
Monoraphidium_griffithii	Monoraphidium	0.0268	0.1285	0.0194	unicellular	0	tikkanen1992		0		Monoraphidium neglectum	AJ300526
Monoraphidium_irregulare	Monoraphidium	0.0268	0.1285	0.0194	unicellular	0	hindak1984a		0		Monoraphidium neglectum	AJ300526
Monoraphidium_komarkovae	Monoraphidium	0.0268	0.1285	0.0194	unicellular	0	tikkanen1992		0		Monoraphidium neglectum	AJ300526
Monoraphidium_minutum	Monoraphidium	0.0268	0.1285	0.0194	unicellular	0	tikkanen1992		0		Monoraphidium neglectum	AJ300526
Monoraphidium_mirabile	Monoraphidium	0.0268	0.1285	0.0194	unicellular	0	tikkanen1992		0		Monoraphidium neglectum	AJ300526
Monoraphidium_subclavatum	Monoraphidium	0.0268	0.1285	0.0194	unicellular	0	hindak1984a		0		Monoraphidium neglectum	AJ300526
Monoraphidium_tortile	Monoraphidium	0.0268	0.1285	0.0194	unicellular	0	hindak1984a		0		Monoraphidium neglectum	AJ300526
Mucidosphaerium	Mucidosphaerium	0.0284	0.0837	0.0241	multicellular	100	bock2011	Yes	100	bock2011	Mucidosphaerium sphagnale	GQ487219
Mucidosphaerium_pulchellum	Mucidosphaerium	0.0284	0.0837	0.0241	multicellular	100	bock2011	Yes	100	bock2011	Mucidosphaerium sphagnale	GQ487219
Mucidosphaerium_sphagnale	Mucidosphaerium	0.0284	0.0837	0.0241	multicellular	100	bock2011	Yes	100	bock2011	Mucidosphaerium sphagnale	GQ487219
Mychonastes_botrytella	Mychonastes	0.0132	0.3048	0.0162	multicellular	100	krienitz2011	Yes	100	krienitz2011	Mychonastes timauensis	GQ477055
Mychonastes_elegans	Mychonastes	0.0132	0.3048	0.0162	multicellular	100	krienitz2011	Yes	100	krienitz2011	Mychonastes timauensis	GQ477055
Neocystis_ovalis	Neocystis	0.045	0.54	0.003	multicellular	100	guiry2022	Yes	100	guiry2022	Neocystis brevis	JQ920361
Nephrochlamys	Nephrochlamys	0.0459	0.1031	0.0474	multicellular	100	guiry2022	No	0	guiry2022	Nephrochlamys subsolitaria	HM560960
Nephrochlamys_allanthoidea	Nephrochlamys	0.0459	0.1031	0.0474	multicellular	100	tikkanen1992	No	0	tikkanen1992	Nephrochlamys subsolitaria	HM560960
Nephrochlamys_rostrata	Nephrochlamys	0.0459	0.1031	0.0474	multicellular	100			0		Nephrochlamys subsolitaria	HM560960
Nephrochlamys_willeana	Nephrochlamys	0.0459	0.1031	0.0474	multicellular	100	tikkanen1992	No	0	tikkanen1992	Nephrochlamys subsolitaria	HM560960
Nephrocytium	Nephrocytium	0.0195	0.0981	0.0122	multicellular	100			100		Nephrocytium agardhianum	KY094107
Nephrocytium_agardhianum	Nephrocytium	0.0195	0.0981	0.0122	multicellular	100	tikkanen1992	Yes	100	tikkanen1992	Nephrocytium agardhianum	KY094107
Nephrocytium_limneticum	Nephrocytium	0.0195	0.0981	0.0122	multicellular	100	tikkanen1992	Yes	100	tikkanen1992	Nephrocytium agardhianum	KY094107
Nephrocytium_lunatum	Nephrocytium	0.0195	0.0981	0.0122	multicellular	100	tikkanen1992	Yes	100	tikkanen1992	Nephrocytium agardhianum	KY094107
Nephrocytium_lunatum_morphotype	Nephrocytium	0.0195	0.0981	0.0122	multicellular	100			100		Nephrocytium agardhianum	KY094107
Nephroselmis	Nephroselmis	0.0272	0.062	0.032	unicellular	0					Nephroselmis intermedia	AB158373
Nephroselmis_olivacea	Nephroselmis	0.0272	0.062	0.032	unicellular	0	tikkanen1992				Nephroselmis intermedia	AB158373
Oedogonium	Oedogonium	0.011	0.008	0.024	multicellular	100	guiry2022				Oedogonium pakistanense	DQ076244
Oocystis	Oocystis	0.0246	0.0786	0.016	multicellular	90	guiry2022	Yes	100	guiry2022	Oocystis sp.	KF928745
Oocystis_borgei	Oocystis	0.0246	0.0786	0.016	multicellular	90	tikkanen1992	Yes	100	tikkanen1992 figure	Oocystis sp.	KF928745
Oocystis_elliptica	Oocystis	0.0246	0.0786	0.016	multicellular	90	tikkanen1992	Yes	100	tikkanen1992 figure	Oocystis sp.	KF928745
Oocystis_lacustris	Oocystis	0.0246	0.0786	0.016	multicellular	90	tikkanen1992	Yes	100	tikkanen1992 figure	Oocystis sp.	KF928745
Oocystis_marssonii	Oocystis	0.0246	0.0786	0.016	multicellular	90	tikkanen1992	Yes	100	tikkanen1992 figure	Oocystis sp.	KF928745
Oocystis_parva	Oocystis	0.0246	0.0786	0.016	multicellular	90	tikkanen1992	Yes	100	tikkanen1992 figure	Oocystis sp.	KF928745
Oocystis_rhomboidea	Oocystis	0.0246	0.0786	0.016	unicellular	90	tikkanen1992	Yes	100	tikkanen1992 figure	Oocystis sp.	KF928745
Oocystis_solitaria	Oocystis	0.0246	0.0786	0.016	multicellular	90	tikkanen1992	Yes	100	tikkanen1992 figure	Oocystis sp.	KF928745
Oocystis_submarina	Oocystis	0.0246	0.0786	0.016	multicellular	90	tikkanen1992	Yes	100	tikkanen1992 figure	Oocystis sp.	KF928745
Oocystis_submarina_var._variabilis	Oocystis	0.0246	0.0786	0.016	multicellular	90	skuja1955	Yes	100	skuja1955	Oocystis sp.	KF928745
Pandorina_morum	Pandorina	0.0488	0.1991	0.0437	multicellular	100	tikkanen1992	Yes	100	tikkanen1992	Pandorina morum	LC066325
Pandorina	Pandorina	0.0488	0.1991	0.0437	multicellular	100	tikkanen1992	Yes	100	guiry2022	Pandorina morum	LC066325
Paramastix	Paramastix	0.0207	0.1349	0.0115	unicellular	0					Paramastix "placer"	JF680958	Smithsoniella earleae, incertae sedis (Class)
Paramastix_conifera	Paramastix	0.0207	0.1349	0.0115	unicellular	0	tikkanen1992				Paramastix "placer"	JF680958	Smithsoniella earleae, incertae sedis (Class)
Parapediastrum_biradiatum	Parapediastrum	0.0448	0.1181	0.0856	multicellular	100	guiry2022				Parapediastrum biradiatum	AY663034
Paulschulzia	Paulschulzia	0.0194	0.0855	0.0186	multicellular	100			100		Paulschulzia pseudovolvox	LT854002
Paulschulzia_pseudovolvox	Paulschulzia	0.0194	0.0855	0.0186	multicellular	100	guiry2022	Yes	100	tikkanen1992	Paulschulzia pseudovolvox	LT854002
Paulschulzia_tenera	Paulschulzia	0.0194	0.0855	0.0186	multicellular	100	tikkanen1992	Yes	100	tikkanen1992	Paulschulzia pseudovolvox	LT854002
Pediastrum_angulosum	Pediastrum	0.045	0.1483	0.0518	multicellular	100	tikkanen1992				Pediastrum duplex	HM021303
Pediastrum_duplex	Pediastrum	0.045	0.1483	0.0518	multicellular	100	guiry2022				Pediastrum duplex	HM021303
Pediastrum_duplex_var._duplex	Pediastrum	0.045	0.1483	0.0518	multicellular	100					Pediastrum duplex	HM021303
Pediastrum_duplex_var._rugulosum	Pediastrum	0.045	0.1483	0.0518	multicellular	100	tikkanen1992				Pediastrum duplex	HM021303
Pediastrum_integrum	Pediastrum	0.045	0.1483	0.0518	multicellular	100	tikkanen1992				Pediastrum duplex	HM021303
Pediastrum_s.lat.	Pediastrum	0.045	0.1483	0.0518	multicellular	100					Pediastrum duplex	HM021303
Pedinomonas_minutissima	Pedinomonas	0.0124	0.0456	0.0127	unicellular	0	skuja1955				Pedinomonas tuberculata	KM020064
Phacotus	Phacotus	0.0357	0.0807	0.0124	unicellular	0					Phacotus sphaericus	AY009898
Phacotus_lenticularis	Phacotus	0.0357	0.0807	0.0124	unicellular	0	tikkanen1992				Phacotus sphaericus	AY009898
Planctococcus_sphaerocystiformis	Planctococcus	0.0105	0.333	0.023	multicellular	100	tikkanen1992	Yes	100	tikkanen1992	Gloeococcus maximus	U83122	new name, previously Gloeococcus
Planktosphaeria_gelatinosa	Planktosphaeria	0.0614	0.2171	0.0322	unicellular	0	tikkanen1992	Yes	100	tikkanen1992	Planktosphaeria gelatinosa	LC485212
Polytoma	Polytoma	0.0165	0.1328	0.0149	unicellular	0	guiry2022				Polytoma sp.	U22939
Polytoma_granuliferum	Polytoma	0.0165	0.1328	0.0149	unicellular	0					Polytoma sp.	U22939
Polytomella	Polytomella	0.0168	0.0828	0.0124	unicellular	0	guiry2022				Polytomella capuana	KP299174
Pseudokirchneriella_elongata	Pseudokirchneriella	0.0429	0.0337	0.0114	multicellular	100	smith1916	Yes	100	smith1916	Pseudokirchneriella "placer"	KT833584	Curvastrum pantanale
Pseudopediastrum	Pseudopediastrum	0.0503	0.1475	0.0592	multicellular	100			100		Pseudopediastrum alternans	HM021311
Pseudopediastrum_boryanum	Pseudopediastrum	0.0503	0.1475	0.0592	multicellular	100	turpin1828	Yes	100	turpin1828	Pseudopediastrum alternans	HM021311
Pseudopediastrum_boryanum_var._longicorne	Pseudopediastrum	0.0503	0.1475	0.0592	multicellular	100			100		Pseudopediastrum alternans	HM021311
Pseudopediastrum_kawraiskyi	Pseudopediastrum	0.0503	0.1475	0.0592	multicellular	100	olenina2006		100		Pseudopediastrum alternans	HM021311
Pseudosphaerocystis_lacustris	Pseudosphaerocystis	0.012	0.3469	0.0136	multicellular	100			100		Tetraspora sp.	KT984853	new name, now Tetraspora (lacustris)
Pseudosphaerocystis_neglecta	Pseudosphaerocystis	0.012	0.3469	0.0136	multicellular	100	teiling1946	Yes	100	teiling1946	Tetraspora sp.	KT984853	new name, now Tetraspora (lacustris)
Pseudotetrastrum_punctatum	Pseudotetrastrum	0.015	0.005	0.01	multicellular	100					Lemmermannia punctata	JQ356704	new name, previously Lemmermannia
Pteromonas	Pteromonas	0.1114	0.0079	0.1226	unicellular	0	guiry2022				Pteromonas sp.	LC129530
Pteromonas_angulosa	Pteromonas	0.1114	0.0079	0.1226	unicellular	0	tikkanen1992				Pteromonas sp.	LC129530
Pyramimonas	Pyramimonas	0.0832	0.1508	0.0272	unicellular	0	guiry2022				Pyramimonas parkeae	KX611141
Pyramimonas_virginica	Pyramimonas	0.0832	0.1508	0.0272	unicellular	0	guiry2022				Pyramimonas parkeae	KX611141
Quadricoccus	Quadricoccus	0.0182	0.0075	0.0885	multicellular	100			100		Quadricoccus "placer"	MG674839	Quadricoccopsis glomerata, confamily
Quadricoccus_ellipticus	Quadricoccus	0.0182	0.0075	0.0885	multicellular	100	tikkanen1992	Yes	100	tikkanen1992	Quadricoccus "placer"	MG674839	Quadricoccopsis glomerata, confamily
Quadricoccus_verrucosus	Quadricoccus	0.0182	0.0075	0.0885	multicellular	100	guiry2022	Yes	100	guiry2022	Quadricoccus "placer"	MG674839	Quadricoccopsis glomerata, confamily
Quadrigula	Quadrigula	0.0221	0.0315	0.0128	multicellular	100			100		Quadrigula closterioides	Y17924
Quadrigula_chodatii	Quadrigula	0.0221	0.0315	0.0128	multicellular	100	smith1920	Yes	100	smith1920	Quadrigula closterioides	Y17924
Quadrigula_closterioides	Quadrigula	0.0221	0.0315	0.0128	multicellular	100	tikkanen1992	Yes	100	tikkanen1992	Quadrigula closterioides	Y17924
Quadrigula_korsikovii	Quadrigula	0.0221	0.0315	0.0128	multicellular	100	tikkanen1992	Yes	100	tikkanen1992	Quadrigula closterioides	Y17924
Quadrigula_pfitzeri	Quadrigula	0.0221	0.0315	0.0128	multicellular	100	tikkanen1992	Yes	100	tikkanen1992	Quadrigula closterioides	Y17924
Raphidocelis	Raphidocelis	0.1097	0.0238	0.1803	unicellular	0			100		Raphidocelis rotunda	KF673390
Raphidocelis_danubiana	Raphidocelis	0.1097	0.0238	0.1803	unicellular	0			100		Raphidocelis rotunda	KF673390
Raphidocelis_sigmoidea	Raphidocelis	0.1097	0.0238	0.1803	unicellular	0	hindak1984a	Yes	100	hindak1984a	Raphidocelis rotunda	KF673390
Raphidocelis_subcapitata	Raphidocelis	0.1097	0.0238	0.1803	unicellular	0	korshikov1953	Yes	100	korshikov1953	Raphidocelis rotunda	KF673390
Scenedesmus	Scenedesmus	0.0358	0.183	0.0313	multicellular	100					Scenedesmus arcuatus	AY170311
Scenedesmus_apiculatus	Scenedesmus	0.0358	0.183	0.0313	multicellular	100					Scenedesmus arcuatus	AY170311
Scenedesmus_armatus_var._boglariensis	Scenedesmus	0.0358	0.183	0.0313	multicellular	100	smith1916				Scenedesmus arcuatus	AY170311
Scenedesmus_ecornis	Scenedesmus	0.0358	0.183	0.0313	multicellular	100	tikkanen1992				Scenedesmus arcuatus	AY170311
Scenedesmus_ellipticus	Scenedesmus	0.0358	0.183	0.0313	multicellular	100	tikkanen1992				Scenedesmus arcuatus	AY170311
Scenedesmus_obtusus	Scenedesmus	0.0358	0.183	0.0313	multicellular	100	tikkanen1992				Scenedesmus arcuatus	AY170311
Scenedesmus_quadricauda	Scenedesmus	0.0358	0.183	0.0313	multicellular	100	tikkanen1992				Scenedesmus arcuatus	AY170311
Scenedesmus_quadrispina	Scenedesmus	0.0358	0.183	0.0313	multicellular	100	cohn1878				Scenedesmus arcuatus	AY170311
Scenedesmus_s.lat.	Scenedesmus	0.0358	0.183	0.0313	multicellular	100					Scenedesmus arcuatus	AY170311
Scenedesmus_smithii	Scenedesmus	0.0358	0.183	0.0313	multicellular	100					Scenedesmus arcuatus	AY170311
Scherffelia_pelagica	Scherffelia	0.0158	0.3297	0.0154	unicellular	0	guiry2022				Scherffelia placer	FJ517748
Schroederia	Schroederia	0.0274	0.1129	0.0352	unicellular	0					Schroederia setigera	AF277650
Schroederia_setigera	Schroederia	0.0274	0.1129	0.0352	unicellular	0	tikkanen1992				Schroederia setigera	AF277650
Schroederia_spiralis	Schroederia	0.0274	0.1129	0.0352	unicellular	0	hindak1984a				Schroederia setigera	AF277650
Scourfieldia_complanata_s.lat.	Scourfieldia	0.0168	0.1059	0.0127	unicellular	0	tikkanen1992				Scourfieldia "placer"	HE610136	Marsupiomonas pelliculata, conclass Pedinophyceae
Selenastrum	Selenastrum	0.0361	0.0412	0.0627	multicellular	100			0		Selenastrum bibraianum	KT833599
Selenastrum_bibraianum	Selenastrum	0.0361	0.0412	0.0627	multicellular	100	tikkanen1992	No	0	tikkanen1992	Selenastrum bibraianum	KT833599
Selenastrum_spinulosum	Selenastrum	0.0361	0.0412	0.0627	multicellular	100			0		Selenastrum bibraianum	KT833599
Siderocelis	Siderocelis	0.0335	0.0967	0.0367	unicellular	0					Oocystis sp.	KF928745	new name, previously Oocystis
Siderocelis_ornata	Siderocelis	0.0335	0.0967	0.0367	unicellular	0	tikkanen1992				Oocystis sp.	KF928745	new name, previously Oocystis
Spermatozopsis_exsultans	Spermatozopsis	0.0252	0.4781	0.0485	unicellular	0	tikkanen1992				Spermatozopsis "placer"	AF150905	Dunaliella bardawil, confamily
Sphaerellopsis	Sphaerellopsis	0.0254	0.0986	0.0192	unicellular	0			100		Vitreochlamys aulata	LC086342	new name, now Vitreochlamys
Sphaerellopsis_fluviatilis	Sphaerellopsis	0.0254	0.0986	0.0192	unicellular	0	tikkanen1992	Yes	100	tikkanen1992	Vitreochlamys aulata	LC086342	new name, now Vitreochlamys
Sphaerellopsis_lateralis	Sphaerellopsis	0.0254	0.0986	0.0192	unicellular	0			100		Vitreochlamys aulata	LC086342	new name, now Vitreochlamys
Sphaerocystis	Sphaerocystis	0.0215	0.1681	0.0194	multicellular	100			100		Sphaerocystis sp.	AF514407
Sphaerocystis_planctonica	Sphaerocystis	0.0215	0.1681	0.0194	multicellular	100	fott1974	Yes	100	fott1974	Sphaerocystis sp.	AF514407
Sphaerocystis_schroeteri	Sphaerocystis	0.0215	0.1681	0.0194	multicellular	100	tikkanen1992	Yes	100	tikkanen1992	Sphaerocystis sp.	AF514407
Stauridium_privum	Stauridium	0.0367	0.0742	0.0243	multicellular	100	tikkanen1992				Stauridium tetras	KP726271
Stauridium_tetras	Stauridium	0.0367	0.0742	0.0243	multicellular	100	tikkanen1992				Stauridium tetras	KP726271
Stichococcus	Stichococcus	0.0134	0.2293	0.0167	unicellular	50					Stichococcus bacillaris	AB055866
Stichococcus_atomus	Stichococcus	0.0134	0.2293	0.0167	multicellular	50	skuja1955				Stichococcus bacillaris	AB055866
Stichococcus_bacillaris	Stichococcus	0.0134	0.2293	0.0167	unicellular	50	tikkanen1992				Stichococcus bacillaris	AB055866
Stichococcus_pelagicus	Stichococcus	0.0134	0.2293	0.0167	multicellular	50	nygaard1949				Stichococcus bacillaris	AB055866
Tetrabaena_socialis	Tetrabaena	0.0116	0.1967	0.0249	multicellular	100					Tetrabaena socialis	LC086361
Tetrachlorella	Tetrachlorella	0.065	0.0044	0.18	multicellular	100			100		Tetrachlorella alternans	AF228687
Tetrachlorella_alternans	Tetrachlorella	0.065	0.0044	0.18	multicellular	100	tikkanen1992	Yes	100	tikkanen1992	Tetrachlorella alternans	AF228687
Tetradesmus_dimorphus	Tetradesmus	0.0602	0.2165	0.0721	multicellular	100	tikkanen1992		0		Tetradesmus bajacalifornicus	KX495091
Tetradesmus_lagerheimii	Tetradesmus	0.0602	0.2165	0.0721	multicellular	100	lagerheim1882		0		Tetradesmus bajacalifornicus	KX495091
Tetradesmus_obliquus	Tetradesmus	0.0602	0.2165	0.0721	multicellular	100	tikkanen1992		0		Tetradesmus bajacalifornicus	KX495091
Tetradesmus_wisconsinensis	Tetradesmus	0.0602	0.2165	0.0721	multicellular	100	tikkanen1992	No	0	guiry2022	Tetradesmus bajacalifornicus	KX495091
Tetraëdron	Tetraedron	0.0295	0.1656	0.0225	unicellular	0					Tetraedron sp.	LC521330
Tetraëdron_caudatum	Tetraedron	0.0295	0.1656	0.0225	unicellular	0	tikkanen1992				Tetraedron sp.	LC521330
Tetraëdron_incus	Tetraedron	0.0295	0.1656	0.0225	unicellular	0	tikkanen1992				Tetraedron sp.	LC521330
Tetraëdron_minimum	Tetraedron	0.0295	0.1656	0.0225	unicellular	0	tikkanen1992				Tetraedron sp.	LC521330
Tetraëdron_minimum_var._scrobiculatum	Tetraedron	0.0295	0.1656	0.0225	unicellular	0					Tetraedron sp.	LC521330
Tetraëdron_minimum_var._tetralobulatum	Tetraedron	0.0295	0.1656	0.0225	unicellular	0					Tetraedron sp.	LC521330
Tetraëdron_triangulare	Tetraedron	0.0295	0.1656	0.0225	unicellular	0	tikkanen1992				Tetraedron sp.	LC521330
Tetrallantos_lagerheimii	Tetrallantos	0.0198	0.0278	0.0401	multicellular	100	tikkanen1992				Tetrallantos "placer"	AB917119	Tetranephris brasiliensis, confamily Scenedesmaceae
Tetraselmis	Tetraselmis	0.056	0.217	0.01	unicellular	0	guiry2022				Tetraselmis sp	KC820794
Tetraspora	Tetraspora	0.015	0.0278	0.025	multicellular	100			100		Tetraspora cylindrica	LT854008
Tetraspora_lemmermannii	Tetraspora	0.015	0.0278	0.025	multicellular	100	tikkanen1992	Yes	100	tikkanen1992	Tetraspora cylindrica	LT854008
Tetrastrum	Tetrastrum	0.0262	0.0543	0.0208	multicellular	100					Tetrastrum staurogeniiforme	LC425390
Tetrastrum_elegans	Tetrastrum	0.0262	0.0543	0.0208	multicellular	100	playfair1916				Tetrastrum staurogeniiforme	LC425390
Tetrastrum_glabrum	Tetrastrum	0.0262	0.0543	0.0208	multicellular	100	deflandre1928				Tetrastrum staurogeniiforme	LC425390
Tetrastrum_heteracanthum	Tetrastrum	0.0262	0.0543	0.0208	multicellular	100	tikkanen1992				Tetrastrum staurogeniiforme	LC425390
Tetrastrum_staurogeniiforme	Tetrastrum	0.0262	0.0543	0.0208	multicellular	100	tikkanen1992				Tetrastrum staurogeniiforme	LC425390
Tetrastrum_triacanthum	Tetrastrum	0.0262	0.0543	0.0208	multicellular	100					Tetrastrum staurogeniiforme	LC425390
Tetrastrum_triangulare	Tetrastrum	0.0262	0.0543	0.0208	multicellular	100					Tetrastrum staurogeniiforme	LC425390
Treubaria	Treubaria	0.0611	0.071	0.0606	unicellular	0					Treubaria schmidlei	U73474
Treubaria_setigera	Treubaria	0.0611	0.071	0.0606	unicellular	0	tikkanen1992				Treubaria schmidlei	U73474
Treubaria_triappendiculata	Treubaria	0.0611	0.071	0.0606	unicellular	0	tikkanen1992				Treubaria schmidlei	U73474
Trochiscia_planctonica	Trochiscia	0.0368	0.0407	0.0471	multicellular	100	lind pearsal 1945	Yes	100	lind pearsal 1945	Trochiscia hystrix	KM020157
Ulothrix	Ulothrix	0.0208	0.2006	0.0144	multicellular	100	guiry2022				Ulothrix zonata	JX491145
Ulotrichales	Ulothricales	0.0443	0.1888	0.0376	multicellular	100	tikkanen1992
Verrucodesmus_verrucosus	Verrucodesmus	0.015	0.001	0.026	multicellular	100	tikkanen1992				Scenedesmus parvus	FR865718	new name, previously Scenedesmus
Volvox	Volvox	0.0701	0.0582	0.0432	multicellular	100		Yes	100	tikkanen1992	Volvox aureus	LC086362
Volvox_aureus	Volvox	0.0701	0.0582	0.0432	multicellular	100	tikkanen1992	Yes	100	tikkanen1992	Volvox aureus	LC086362
Westella_botryoides	Westella	0.0193	0.2473	0.0203	multicellular	100	tikkanen1992	Yes	100	guiry2022	Westella botryoides	GQ375104
Willea	Willea	0.0182	0.0352	0.0126	multicellular	100			100		Willea placer	KP318979
Willea_apiculata	Willea	0.0182	0.0352	0.0126	multicellular	100			100		Willea placer	KP318979
Willea_crucifera	Willea	0.0182	0.0352	0.0126	multicellular	100			100		Willea placer	KP318979
Willea_irregularis	Willea	0.0182	0.0352	0.0126	multicellular	100	tikkanen1992	Yes	100	guiry2022	Willea placer	KP318979
Willea_rectangularis	Willea	0.0182	0.0352	0.0126	multicellular	100			100		Willea placer	KP318979
Willea_truncata	Willea	0.0182	0.0352	0.0126	multicellular	100	tikkanen1992		100		Willea placer	KP318979
Willea_vilhelmii	Willea	0.0182	0.0352	0.0126	multicellular	100	tikkanen1992		100		Willea placer	KP318979

## Sheet: Supplementary Table 5
Supplementary Table 5: The effect of experimental conditions on the percentage of cells in multicellular groups (binomial response)
Fixed Effects	Posterior Mode (CI)	pMCMC	R2
Predation vs No predation	2.73 (0.28, 4.83)	0.02	Main effects = 0.17
HighN vs LowN	6.73 (4.46, 9.48)	0.001	2-way interactions = 0.19
Turb vs Still	3.81 (1.74, 6.36)	0.002	3-way interactions = 0.19
Predation : HighN vs No predation : HighN	0.83 (-2.83, 4.9)	0.556
Predation : LowN vs No predation : LowN	-2.11 (-7.51, 1.91)	0.26
HighN : Turb vs LowN : Turb	6.72 (1.47, 10.34)	0.008
HighN : Still vs LowN : Still	4.23 (-0.17, 7.84)	0.068
Predation : Turb vs No predation : Turb	7.12 (3.05, 10.67)	0.001
Predation : Still vs No predation : Still	2.04 (-2.64, 5.36)	0.572
Random Effects	Posterior Mode (CI)	I2 % (CI)
Strain	0.04 (0, 30.76)	7.19 (0, 29.34)
Lake	0.03 (0, 21.11)	4.9 (0, 18.31)
Phylogeny	27.38 (0.01, 69.43)	32.3 (6.98, 54.39)
Residual	47.64 (33.36, 72.15)	52.22 (33.47, 70.81)

## Sheet: Supplementary Table 6
Supplementary Table 6: The effect of multicellularity and different experimental condition on population growth rates (Gaussian response)
Fixed Effects	Posterior Mode (CI)	pMCMC	R2 (DIC)
Multi-groups (% logit)	0 (-0.03, 0.02)	0.708	Main effects = 0.53 (-536)
Predation : Groups Present	0.35 (0.26, 0.43)	0.001	2-way interactions = 0.56 (-534)
Predation : Groups Absent	0.28 (0.22, 0.32)	0.001	3-way interactions = 0.57 (-530)
No predation : Groups Present	0.33 (0.23, 0.39)	0.001	4-way interactions = 0.57 (-524)
No predation : Groups Absent	0.33 (0.28, 0.37)	0.001
Predation : Multi-groups (% logit)	-0.02 (-0.07, 0.03)	0.428
No predation : Multi-groups (% logit)	-0.01 (-0.05, 0.04)	0.842
HighN : Multi-groups (% logit)	0 (-0.06, 0.04)	0.814
LowN : Multi-groups (% logit)	0.01 (-0.06, 0.07)	0.754
Turb : Multi-groups (% logit)	0 (-0.05, 0.06)	0.98
Still : Multi-groups (% logit)	0 (-0.05, 0.04)	0.818
Predation vs No predation	-0.04 (-0.06, -0.02)	0.001
HighN vs LowN	0.02 (-0.01, 0.04)	0.168
Turb vs Still	-0.04 (-0.05, -0.01)	0.001
Groups Present vs Groups Absent	0 (-0.05, 0.03)	0.786
Predation : Groups Present vs Predation : Groups Absent	0.07 (-0.01, 0.14)	0.096
No predation : Groups Present vs No predation : Groups Absent	0 (-0.09, 0.05)	0.676
Random Effects	Posterior Mode (CI)	I2 % (CI)
Strain	0 (0, 0.01)	29.48 (13.51, 46.05)
Lake	0 (0, 0)	10.86 (1.22, 27.41)
Phylogeny	0 (0, 0)	12.59 (1.66, 28.18)
Residual	0.01 (0.01, 0.01)	47.07 (31.79, 63.16)

## Sheet: Supplementary Table 7
Supplementary Table 7: The effect of multicellularity and different experimental condition on relative growth rates (Gaussian response)
Fixed Effects	Posterior Mode (CI)	pMCMC	R2 (DIC)
Multi-groups (% logit)	0.01 (-0.12, 0.09)	0.966	Main effects = 0.08 (322)
Predation : Groups Present	1.23 (0.88, 1.6)	0.001	2-way interactions = 0.12 (330)
Predation : Groups Absent	0.96 (0.82, 1.09)	0.001	3-way interactions = 0.13 (333)
No predation : Groups Present	1.26 (0.89, 1.51)	0.001	4-way interactions = 0.15 (339)
No predation : Groups Absent	1.22 (1.1, 1.34)	0.001
Predation : Multi-groups (% logit)	-0.06 (-0.34, 0.13)	0.49
No predation : Multi-groups (% logit)	-0.06 (-0.27, 0.15)	0.64
HighN : Multi-groups (% logit)	-0.05 (-0.31, 0.14)	0.644
LowN : Multi-groups (% logit)	0.01 (-0.27, 0.32)	0.996
Turb : Multi-groups (% logit)	-0.04 (-0.26, 0.28)	0.964
Still : Multi-groups (% logit)	-0.04 (-0.27, 0.15)	0.572
Predation vs No predation	-0.2 (-0.29, -0.09)	0.001
HighN vs LowN	0.08 (-0.02, 0.19)	0.114
Turb vs Still	-0.09 (-0.2, 0.01)	0.03
Groups Present vs Groups Absent	0 (-0.24, 0.12)	0.558
Predation : Groups Present vs Predation : Groups Absent	0.29 (-0.09, 0.65)	0.15
No predation : Groups Present vs No predation : Groups Absent	0 (-0.35, 0.3)	0.904
Random Effects	Posterior Mode (CI)	I2 % (CI)
Strain	0 (0, 0.01)	0.97 (0.09, 2.65)
Lake	0 (0, 0.01)	1.27 (0.07, 3.44)
Phylogeny	0 (0, 0.01)	1.1 (0.1, 2.97)
Residual	0.18 (0.16, 0.22)	96.66 (92.89, 99.1)

## Sheet: Supplementary Table 8
Supplementary Table 8: The effect of multicellularity and predation pressure on population growth rates (Gaussian response)
Fixed Effects	Posterior Mode (CI)	pMCMC	R2 (DIC)
Multi-groups (% logit)	-0.06 (-0.21, 0.05)	0.164	Main effects = 0.88 (-29)
Control: Multi-groups (% logit)	-0.19 (-0.38, -0.02)	0.038	2-way interactions = 0.89 (-26)
Low predation: Multi-groups (% logit)	-0.12 (-0.36, 0.07)	0.248
High predation: Multi-groups (% logit)	0.29 (-0.16, 0.78)	0.178
Control vs Low predation	0.08 (-0.01, 0.16)	0.076
Control vs High predation	0.14 (0.03, 0.2)	0.002
Low predation vs High predation	0.03 (-0.04, 0.13)	0.346
Groups Present vs Groups Absent	0.01 (-0.21, 0.32)	0.722
Control: Multi-groups (% logit) vs Low predation: Multi-groups (% logit)	-0.13 (-0.3, 0.15)	0.614
Low predation: Multi-groups (% logit) vs High predation: Multi-groups (% logit)	-0.5 (-0.98, 0.11)	0.096
Random Effects	Posterior Mode (CI)	I2 % (CI)
Strain	0.12 (0.06, 0.22)	63.77 (35.06, 86.75)
Lake	0 (0, 0.04)	5.9 (0.11, 21.19)
Phylogeny	0 (0, 0.1)	13.86 (0.09, 42.07)
Residual	0.03 (0.02, 0.04)	16.48 (8.44, 25.88)

## Sheet: Supplementary Table 9
Supplementary Table 9: The effect of multicellularity and predation pressure on predator growth rates (Gaussian response)
Fixed Effects	Posterior Mode (CI)	pMCMC	R2 (DIC)
Algal growth rate	0.05 (-0.29, 0.49)	0.708	Main effects = 0.95 (20)
Multi-groups (% logit)	-0.1 (-0.57, 0.54)	0.922	2-way interactions = 0.95 (22)
Low predation: Algal growth rate	-0.01 (-0.57, 0.42)	0.746
High predation: Algal growth rate	0.07 (-0.28, 0.54)	0.706
Low predation: Multi-groups (% logit)	-0.46 (-2.31, 2.82)	0.788
High predation: Multi-groups (% logit)	-0.01 (-1.15, 1.24)	0.804
Low predation vs High predation	0.17 (0.02, 0.27)	0.034
Groups Present vs Groups Absent	0.05 (-0.88, 0.95)	0.91
Low predation: Algal growth rate vs High predation: Algal growth rate	-0.22 (-0.5, 0.18)	0.302
Low predation: Multi-groups (% logit) vs High predation: Multi-groups (% logit)	-0.14 (-1.59, 2.24)	0.836
Random Effects	Posterior Mode (CI)	I2 % (CI)
Strain	0.27 (0.09, 0.5)	62.18 (23.12, 91.75)
Lake	0 (0, 0.11)	5.26 (0.04, 22.42)
Phylogeny	0 (0, 0.31)	19.57 (0.07, 56.46)
Residual	0.05 (0.02, 0.09)	12.99 (3.88, 24.84)

[truncated: 10 more sheets: Supplementary Table 10, Supplementary Table 11, Supplementary Table 12, Supplementary Table 13, Supplementary Table 14, Supplementary Table 15, Supplementary Table 16, Supplementary Table 17, Supplementary Table 18, Supplementary Table 19]
