# Supplementary material for: Single-cell adaptations shape evolutionary transitions to multicellularity in green algae
Source: Nat Ecol Evol. 2023 Apr 20;7(6):889–902. doi: 10.1038/s41559-023-02044-6 (PMC10250200; doi:10.1038/s41559-023-02044-6)
Supplement: Source Data Fig. 1 — Source data for Fig. 1. [file 41559_2023_2044_MOESM4_ESM.xlsx]

## Sheet: Figure1ef
Strain
