# Supplementary material for: Single-cell adaptations shape evolutionary transitions to multicellularity in green algae
Source: Nat Ecol Evol. 2023 Apr 20;7(6):889–902. doi: 10.1038/s41559-023-02044-6 (PMC10250200; doi:10.1038/s41559-023-02044-6)
Supplement: Source Data Fig. 2 — Source data for Fig. 2. [file 41559_2023_2044_MOESM5_ESM.xlsx]

## Sheet: Figure2a
Strain	Turbulence	Nitrogen	Predation	Multicellular_groups	Algae_growth_rate
1011	Still	HighN	Absent	No groups	0.353
1011	Still	HighN	Present	No groups	0.343
1011	Turbulent	LowN	Present	No groups	0.243
1011	Turbulent	HighN	Present	Groups	0.321
1011	Still	LowN	Absent	No groups	0.134
1011	Turbulent	LowN	Absent	No groups	0.199
1011	Turbulent	HighN	Absent	Groups	0.305
1016	Still	HighN	Absent	Groups	0.453
1016	Still	HighN	Present	Groups	0.218
1016	Still	LowN	Present	No groups	0.127
1016	Turbulent	LowN	Present	No groups	0.43
1016	Turbulent	HighN	Present	No groups	0.269
1016	Still	LowN	Absent	No groups	0.249
1016	Turbulent	LowN	Absent	No groups	0.448
1016	Turbulent	HighN	Absent	No groups	0.484
Alg01	Still	HighN	Absent	No groups	0.392
Alg01	Still	HighN	Present	No groups	0.376
Alg01	Still	LowN	Present	No groups	0.359
Alg01	Turbulent	LowN	Present	No groups	0.161
Alg01	Turbulent	HighN	Present	No groups	0.218
Alg01	Still	LowN	Absent	No groups	0.36
Alg01	Turbulent	LowN	Absent	No groups	0.163
Alg01	Turbulent	HighN	Absent	No groups	0.243
Alg15	Still	HighN	Absent	No groups	0.448
Alg15	Still	HighN	Present	Groups	0.469
Alg15	Still	LowN	Present	No groups	0.407
Alg15	Turbulent	LowN	Present	No groups	0.309
Alg15	Turbulent	HighN	Present	Groups	0.312
Alg15	Still	LowN	Absent	No groups	0.366
Alg15	Turbulent	LowN	Absent	No groups	0.382
Alg15	Turbulent	HighN	Absent	Groups	0.201
Bae01	Still	HighN	Absent	No groups	0.482
Bae01	Still	HighN	Present	No groups	0.211
Bae01	Still	LowN	Present	No groups	0.319
Bae01	Turbulent	LowN	Present	No groups	0.36
Bae01	Turbulent	HighN	Present	Groups	0.347
Bae01	Still	LowN	Absent	No groups	0.396
Bae01	Turbulent	LowN	Absent	No groups	0.399
Bae01	Turbulent	HighN	Absent	No groups	0.308
Bae12	Still	HighN	Absent	No groups	0.33
Bae12	Still	HighN	Present	Groups	0.341
Bae12	Still	LowN	Present	No groups	0.276
Bae12	Turbulent	LowN	Present	Groups	0.275
Bae12	Turbulent	HighN	Present	Groups	0.248
Bae12	Still	LowN	Absent	No groups	0.438
Bae12	Turbulent	LowN	Absent	Groups	0.367
Bae12	Turbulent	HighN	Absent	Groups	0.326
Bae13	Still	HighN	Absent	No groups	0.394
Bae13	Still	HighN	Present	No groups	0.441
Bae13	Still	LowN	Present	No groups	0.254
Bae13	Turbulent	LowN	Present	Groups	0.282
Bae13	Turbulent	HighN	Present	No groups	0.041
Bae13	Still	LowN	Absent	No groups	0.438
Bae13	Turbulent	LowN	Absent	No groups	0.436
Bae13	Turbulent	HighN	Absent	Groups	0.169
Bae14	Still	HighN	Absent	No groups	0.259
Bae14	Still	HighN	Present	No groups	0.154
Bae14	Still	LowN	Present	No groups	0.25
Bae14	Turbulent	LowN	Present	No groups	0.252
Bae14	Turbulent	HighN	Present	Groups	0.228
Bae14	Still	LowN	Absent	No groups	0.341
Bae14	Turbulent	LowN	Absent	No groups	0.436
Bae14	Turbulent	HighN	Absent	Groups	0.275
Bae24	Still	HighN	Absent	No groups	0.306
Bae24	Still	HighN	Present	No groups	0.36
Bae24	Still	LowN	Present	No groups	0.169
Bae24	Turbulent	LowN	Present	No groups	0.164
Bae24	Turbulent	HighN	Present	No groups	0.235
Bae24	Still	LowN	Absent	No groups	0.36
Bae24	Turbulent	LowN	Absent	No groups
Fio17	Still	HighN	Absent	Groups	0.303
Fio17	Still	HighN	Present	Groups	0.381
Fio17	Still	LowN	Present	Groups	0.401
Fio17	Turbulent	LowN	Present	Groups	0.362
Fio17	Turbulent	HighN	Present	Groups	0.365
Fio17	Still	LowN	Absent	No groups	0.495
Fio17	Turbulent	LowN	Absent	No groups	0.363
Fio17	Turbulent	HighN	Absent	Groups	0.317
Fio21	Still	HighN	Absent	Groups	0.446
Fio21	Still	HighN	Present	Groups	0.378
Fio21	Still	LowN	Present	Groups	0.36
Fio21	Turbulent	LowN	Present	Groups	0.342
Fio21	Turbulent	HighN	Present	Groups	0.372
Fio21	Still	LowN	Absent	Groups	0.363
Fio21	Turbulent	LowN	Absent	Groups	0.204
Fio21	Turbulent	HighN	Absent	Groups	0.363
Har04	Still	HighN	Absent	Groups	0.293
Har04	Still	HighN	Present	No groups	0.286
Har04	Still	LowN	Present	No groups	0.143
Har04	Turbulent	LowN	Present	No groups	0.225
Har04	Still	LowN	Absent	No groups	0.17
Har04	Turbulent	LowN	Absent	No groups	0.118
Har04	Turbulent	HighN	Absent	No groups	0.215
Har06	Still	HighN	Absent	No groups	0.36
Har06	Still	HighN	Present	Groups	0.469
Har06	Still	LowN	Present	No groups	0.247
Har06	Turbulent	LowN	Present	No groups	0.202
Har06	Turbulent	HighN	Present	Groups	0.255
Har06	Still	LowN	Absent	Groups	0.277
Har06	Turbulent	LowN	Absent	Groups	0.292
Har06	Turbulent	HighN	Absent	No groups	0.333
Har28	Still	HighN	Absent	Groups	0.337
Har28	Still	HighN	Present	No groups	0.124
Har28	Still	LowN	Present	No groups	0.245
Har28	Turbulent	LowN	Present	No groups	0.313
Har28	Turbulent	HighN	Present	Groups	0.351
Har28	Still	LowN	Absent	No groups	0.314
Har28	Turbulent	LowN	Absent	No groups	0.245
Har28	Turbulent	HighN	Absent	No groups	0.259
Hin02	Still	HighN	Absent	No groups	0.375
Hin02	Still	HighN	Present	No groups	0.184
Hin02	Still	LowN	Present	No groups	0.321
Hin02	Turbulent	LowN	Present	No groups	0.207
Hin02	Turbulent	HighN	Present	Groups	0.137
Hin02	Still	LowN	Absent	No groups	0.347
Hin02	Turbulent	LowN	Absent	No groups	0.327
Hin02	Turbulent	HighN	Absent	No groups	0.222
Hin03	Still	HighN	Absent	No groups	0.195
Hin03	Still	HighN	Present	No groups	0.131
Hin03	Still	LowN	Present	No groups	0.123
Hin03	Turbulent	LowN	Present	No groups	0.119
Hin03	Turbulent	HighN	Present	No groups	0.146
Hin03	Still	LowN	Absent	No groups	0.117
Hin03	Turbulent	LowN	Absent	No groups	0.102
Hin03	Turbulent	HighN	Absent	No groups	0.288
Hin04	Still	HighN	Absent	No groups	0.366
Hin04	Still	HighN	Present	No groups	0.051
Hin04	Still	LowN	Present	No groups	0.175
Hin04	Turbulent	LowN	Present	No groups	0.156
Hin04	Turbulent	HighN	Present	Groups	0.083
Hin04	Still	LowN	Absent	No groups	0.252
Hin04	Turbulent	LowN	Absent	No groups	0.334
Hin04	Turbulent	HighN	Absent	No groups	0.236
Hin09	Still	HighN	Present	No groups	0.353
Hin09	Still	LowN	Present	No groups	0.363
Hin09	Turbulent	LowN	Present	No groups	0.288
Hin09	Turbulent	HighN	Present	No groups	0.307
Hin09	Still	LowN	Absent	No groups	0.345
Hin09	Turbulent	LowN	Absent	No groups	0.277
Hin09	Turbulent	HighN	Absent	No groups	0.239
Hin12	Still	HighN	Absent	Groups	0.105
Hin12	Still	HighN	Present	No groups	0.385
Hin12	Still	LowN	Present	No groups	0.206
Hin12	Turbulent	LowN	Present	No groups	0.212
Hin12	Turbulent	HighN	Present	No groups	0.231
Hin12	Still	LowN	Absent	No groups	0.271
Hin12	Turbulent	LowN	Absent	No groups	0.165
Hin12	Turbulent	HighN	Absent	No groups	0.127
Kgh11	Still	HighN	Absent	No groups
Kgh11	Still	HighN	Present	No groups
Kgh11	Still	LowN	Present	No groups
Kgh11	Turbulent	LowN	Present	No groups	0.403
Kgh11	Still	LowN	Absent	No groups
Kgh11	Turbulent	LowN	Absent	No groups	0.425
Kgh11	Turbulent	HighN	Absent	Groups	0.393
Kgh23	Still	HighN	Absent	No groups	0.274
Kgh23	Still	HighN	Present	No groups	-0.235
Kgh23	Still	LowN	Present	No groups	0.086
Kgh23	Turbulent	LowN	Present	No groups	0.135
Kgh23	Turbulent	HighN	Present	No groups	0.114
Kgh23	Still	LowN	Absent	No groups	0.093
Kgh23	Turbulent	LowN	Absent	No groups	0.152
Kgh23	Turbulent	HighN	Absent	No groups	0.172
Kgh27	Still	HighN	Absent	Groups	0.3
Kgh27	Still	HighN	Present	Groups	0.327
Kgh27	Still	LowN	Present	No groups	0.314
Kgh27	Turbulent	LowN	Present	No groups	0.118
Kgh27	Turbulent	HighN	Present	Groups	0.212
Kgh27	Still	LowN	Absent	Groups	0.251
Kgh27	Turbulent	LowN	Absent	No groups	0.301
Kgh27	Turbulent	HighN	Absent	Groups	0.172
Lie01	Still	HighN	Absent	No groups	0.375
Lie01	Still	HighN	Present	No groups	0.38
Lie01	Still	LowN	Present	No groups	0.343
Lie01	Turbulent	LowN	Present	No groups	0.33
Lie01	Turbulent	HighN	Present	Groups	0.312
Lie01	Still	LowN	Absent	No groups	0.351
Lie01	Turbulent	LowN	Absent	No groups	0.311
Lie01	Turbulent	HighN	Absent	No groups	0.316
Lie05	Still	HighN	Absent	No groups	0.318
Lie05	Still	HighN	Present	No groups	0.34
Lie05	Still	LowN	Present	No groups	0.298
Lie05	Turbulent	LowN	Present	No groups	0.215
Lie05	Turbulent	HighN	Present	Groups	0.235
Lie05	Still	LowN	Absent	No groups	0.239
Lie05	Turbulent	LowN	Absent	No groups	0.288
Lie05	Turbulent	HighN	Absent	No groups	0.188
Nbe03	Still	HighN	Absent	No groups	0.387
Nbe03	Still	HighN	Present	No groups	0.423
Nbe03	Still	LowN	Present	No groups	0.35
Nbe03	Turbulent	LowN	Present	No groups	0.1
Nbe03	Turbulent	HighN	Present	No groups	0.314
Nbe03	Still	LowN	Absent	No groups	0.374
Nbe03	Turbulent	LowN	Absent	No groups	0.247
Nbe03	Turbulent	HighN	Absent	No groups	0.409
Nbe04	Still	HighN	Absent	No groups	0.147
Nbe04	Still	HighN	Present	No groups	0.061
Nbe04	Still	LowN	Present	No groups	-0.072
Nbe04	Turbulent	LowN	Present	Groups	-0.09
Nbe04	Turbulent	HighN	Present	Groups	0.162
Nbe04	Still	LowN	Absent	Groups	0.194
Nbe04	Turbulent	LowN	Absent	No groups	0.346
Nbe04	Turbulent	HighN	Absent	No groups	0.136
Nbe16	Still	HighN	Absent	No groups	0.261
Nbe16	Still	HighN	Present	No groups	0.234
Nbe16	Still	LowN	Present	No groups	0.222
Nbe16	Turbulent	LowN	Present	Groups	0.111
Nbe16	Turbulent	HighN	Present	Groups	0.125
Nbe16	Still	LowN	Absent	No groups	0.214
Nbe16	Turbulent	LowN	Absent	Groups	0.179
Nbe16	Turbulent	HighN	Absent	Groups	0.179
Nbe02	Still	HighN	Absent	Groups	0.329
Nbe02	Still	HighN	Present	Groups	0.444
Nbe02	Still	LowN	Present	Groups	0.405
Nbe02	Turbulent	LowN	Present	Groups	0.442
Nbe02	Turbulent	HighN	Present	Groups	0.278
Nbe02	Still	LowN	Absent	Groups	0.475
Nbe02	Turbulent	LowN	Absent	Groups	0.452
Nbe30	Still	HighN	Absent	No groups	0.371
Nbe30	Still	HighN	Present	No groups	0.193
Nbe30	Still	LowN	Present	No groups	0.134
Nbe30	Turbulent	LowN	Present	No groups	0.166
Nbe30	Turbulent	HighN	Present	Groups	0.151
Nbe30	Still	LowN	Absent	No groups	0.194
Nbe30	Turbulent	LowN	Absent	No groups	0.16
Nbe30	Turbulent	HighN	Absent	No groups	0.258
Nbe32	Still	HighN	Absent	Groups	0.308
Nbe32	Still	HighN	Present	Groups	0.475
Nbe32	Still	LowN	Present	Groups	0.272
Nbe32	Turbulent	LowN	Present	Groups	0.275
Nbe32	Turbulent	HighN	Present	Groups	0.202
Nbe32	Still	LowN	Absent	No groups	0.379
Nbe32	Turbulent	LowN	Absent	Groups	0.32
Nbe32	Turbulent	HighN	Absent	Groups	0.199
Ors17	Still	HighN	Absent	No groups	0.412
Ors17	Still	HighN	Present	No groups	0.342
Ors17	Still	LowN	Present	No groups	0.276
Ors17	Turbulent	LowN	Present	No groups	0.391
Ors17	Turbulent	HighN	Present	Groups	0.216
Ors17	Still	LowN	Absent	No groups	0.293
Ors17	Turbulent	LowN	Absent	No groups	0.378
Ors17	Turbulent	HighN	Absent	No groups	0.357
Ors24	Still	HighN	Absent	No groups	0.423
Ors24	Still	HighN	Present	No groups	0.239
Ors24	Still	LowN	Present	No groups	0.284
Ors24	Turbulent	LowN	Present	No groups	0.362
Ors24	Turbulent	HighN	Present	No groups	0.197
Ors24	Still	LowN	Absent	No groups	0.34
Ors24	Turbulent	LowN	Absent	No groups	0.336
Ors24	Turbulent	HighN	Absent	No groups	0.299
Osg03	Still	HighN	Absent	No groups	0.263
Osg03	Still	HighN	Present	Groups	0.199
Osg03	Still	LowN	Present	No groups	0.055
Osg03	Turbulent	LowN	Present	No groups	0.129
Osg03	Turbulent	HighN	Present	Groups	0.21
Osg03	Still	LowN	Absent	No groups	0.043
Osg03	Turbulent	LowN	Absent	No groups	-0.043
Osg03	Turbulent	HighN	Absent	No groups	0.178
Osg08	Still	HighN	Absent	No groups	0.239
Osg08	Still	HighN	Present	No groups	0.353
Osg08	Still	LowN	Present	No groups	0.229
Osg08	Turbulent	LowN	Present	No groups	0.199
Osg08	Turbulent	HighN	Present	Groups	0.074
Osg08	Still	LowN	Absent	No groups	0.3
Osg08	Turbulent	LowN	Absent	No groups	0.19
Osg08	Turbulent	HighN	Absent	No groups	0.25
Osg17	Still	HighN	Absent	Groups	0.143
Osg17	Still	HighN	Present	Groups	0.31
Osg17	Still	LowN	Present	No groups	0.216
Osg17	Turbulent	LowN	Present	No groups	0.248
Osg17	Turbulent	HighN	Present	Groups	0.24
Osg17	Still	LowN	Absent	Groups	0.218
Osg17	Turbulent	LowN	Absent	No groups	0.161
Osg17	Turbulent	HighN	Absent	No groups	0.223

## Sheet: Figure2b
Strain	Turbulence	Nitrogen	Predation	Multicellularity	Algae_growth_rate
1011	Turbulent	HighN	Present	1.531	0.321
1011	Turbulent	HighN	Absent	1.6	0.305
1016	Still	HighN	Absent	0.477	0.453
1016	Still	HighN	Present	0.961	0.218
Alg15	Still	HighN	Present	0.869	0.469
Alg15	Turbulent	HighN	Present	0.2	0.312
Alg15	Turbulent	HighN	Absent	0.487	0.201
Bae01	Turbulent	HighN	Present	1.192	0.347
Bae12	Still	HighN	Present	0.356	0.341
Bae12	Turbulent	LowN	Present	5.102	0.275
Bae12	Turbulent	HighN	Present	4.309	0.248
Bae12	Turbulent	LowN	Absent	2.296	0.367
Bae12	Turbulent	HighN	Absent	0.931	0.326
Bae13	Turbulent	LowN	Present	0.354	0.282
Bae13	Turbulent	HighN	Absent	0.662	0.169
Bae14	Turbulent	HighN	Present	19.627	0.228
Bae14	Turbulent	HighN	Absent	0.548	0.275
Fio17	Still	HighN	Absent	2.029	0.303
Fio17	Still	HighN	Present	2.431	0.381
Fio17	Still	LowN	Present	2.048	0.401
Fio17	Turbulent	LowN	Present	1.224	0.362
Fio17	Turbulent	HighN	Present	1.824	0.365
Fio17	Turbulent	HighN	Absent	1.425	0.317
Fio21	Still	HighN	Absent	1.952	0.446
Fio21	Still	HighN	Present	8.944	0.378
Fio21	Still	LowN	Present	0.515	0.36
Fio21	Turbulent	LowN	Present	0.229	0.342
Fio21	Turbulent	HighN	Present	5.16	0.372
Fio21	Still	LowN	Absent	1.95	0.363
Fio21	Turbulent	LowN	Absent	0.69	0.204
Fio21	Turbulent	HighN	Absent	2.081	0.363
Har04	Still	HighN	Absent	0.171	0.293
Har06	Still	HighN	Present	0.342	0.469
Har06	Turbulent	HighN	Present	1.031	0.255
Har06	Still	LowN	Absent	0.225	0.277
Har06	Turbulent	LowN	Absent	0.18	0.292
Har28	Still	HighN	Absent	0.247	0.337
Har28	Turbulent	HighN	Present	0.454	0.351
Hin02	Turbulent	HighN	Present	4.384	0.137
Hin04	Turbulent	HighN	Present	16.753	0.083
Hin12	Still	HighN	Absent	0.196	0.105
Kgh11	Turbulent	HighN	Absent	0.449	0.393
Kgh27	Still	HighN	Absent	1.924	0.3
Kgh27	Still	HighN	Present	0.305	0.327
Kgh27	Turbulent	HighN	Present	1.159	0.212
Kgh27	Still	LowN	Absent	1.391	0.251
Kgh27	Turbulent	HighN	Absent	1.45	0.172
Lie01	Turbulent	HighN	Present	0.699	0.312
Lie05	Turbulent	HighN	Present	0.174	0.235
Nbe04	Turbulent	LowN	Present	0.455	-0.09
Nbe04	Turbulent	HighN	Present	2.813	0.162
Nbe04	Still	LowN	Absent	0.284	0.194
Nbe16	Turbulent	LowN	Present	2.529	0.111
Nbe16	Turbulent	HighN	Present	5.355	0.125
Nbe16	Turbulent	LowN	Absent	0.414	0.179
Nbe16	Turbulent	HighN	Absent	0.429	0.179
Nbe02	Still	HighN	Absent	9.22	0.329
Nbe02	Still	HighN	Present	6.291	0.444
Nbe02	Still	LowN	Present	1.26	0.405
Nbe02	Turbulent	LowN	Present	1.086	0.442
Nbe02	Turbulent	HighN	Present	0.387	0.278
Nbe02	Still	LowN	Absent	0.365	0.475
Nbe02	Turbulent	LowN	Absent	2.019	0.452
Nbe30	Turbulent	HighN	Present	0.953	0.151
Nbe32	Still	HighN	Absent	4.253	0.308
Nbe32	Still	HighN	Present	1.703	0.475
Nbe32	Still	LowN	Present	0.863	0.272
Nbe32	Turbulent	LowN	Present	1.287	0.275
Nbe32	Turbulent	HighN	Present	2.883	0.202
Nbe32	Turbulent	LowN	Absent	1.01	0.32
Nbe32	Turbulent	HighN	Absent	1.744	0.199
Ors17	Turbulent	HighN	Present	2.738	0.216
Osg03	Still	HighN	Present	0.717	0.199
Osg03	Turbulent	HighN	Present	6.257	0.21
Osg08	Turbulent	HighN	Present	0.943	0.074
Osg17	Still	HighN	Absent	0.169	0.143
Osg17	Still	HighN	Present	0.846	0.31
Osg17	Turbulent	HighN	Present	0.199	0.24
Osg17	Still	LowN	Absent	0.491	0.218

## Sheet: Figure2c
Strain	Predation	Multicellularity	Algae_growth_rate
1011	absent	2.075	0.525
1016	present	1.277	0.362
Bae12	absent	1.178	0.984
Bae13	present	2.114	0.587
Fio17	absent	11.385	0.762
Hin12	absent	8.905	0.894
Hin12	present	4.396	1.212
Hin12	present	29.144	0.872
Kgh27	absent	1.636	1.012
Kgh27	present	9.491	0.741
Kgh27	present	2.721	0.715
Nbe02	absent	40.015	1.033
Nbe02	present	2.177	1.052
Nbe02	present	10.811	1.117
Osg03	absent	2.302	1.005
Osg03	present	1.238	0.847
Osg17	absent	3.168	0.986

## Sheet: Figure2d
Strain	Predation	Multicellular_groups	Predator_growth_rate	Note: Missing values in predation growth rate are because Brachionus cysts did not hatch in some treatments
1011	High	No groups	-0.591
1011	Low	No groups	-0.123
1016	High	No groups	0.833
1016	Low	Groups	0.924
Alg01	High	No groups
Alg01	Low	No groups	0.845
Alg15	High	No groups	-0.536
Alg15	Low	No groups	-0.226
Bae01	High	No groups	-0.537
Bae01	Low	No groups	-0.255
Bae12	High	No groups	-0.598
Bae12	Low	No groups	-0.346
Bae13	High	Groups	0.54
Bae13	Low	No groups	1.01
Bae14	High	No groups	0.738
Bae14	Low	No groups	0.872
Bae24	High	No groups	-0.551
Bae24	Low	No groups	-0.203
Fio17	High	No groups	0.716
Fio17	Low	No groups	0.638
Fio21	High	No groups	0.274
Fio21	Low	No groups	-0.264
Har06	High	No groups	0.494
Har06	Low	No groups	0.153
Har28	High	No groups	-0.547
Har28	Low	No groups	-0.346
Hin02	High	No groups
Hin02	Low	No groups	1.03
Hin03	High	No groups	-0.54
Hin03	Low	No groups	-0.203
Hin04	High	No groups	0.55
Hin04	Low	No groups	0.78
Hin09	High	No groups
Hin09	Low	No groups
Hin12	High	Groups
Hin12	Low	Groups
Kgh11	High	No groups	0.294
Kgh11	Low	No groups	-0.365
Kgh23	High	No groups	0.295
Kgh23	Low	No groups
Kgh27	High	Groups	0.477
Kgh27	Low	Groups	0.68
Lie01	High	No groups	-0.577
Lie01	Low	No groups	-0.226
Lie05	High	No groups	-0.387
Lie05	Low	No groups
Nbe02	High	Groups	0.675
Nbe02	Low	Groups
Nbe03	High	No groups	-0.483
Nbe03	Low	No groups	-0.327
Nbe04	High	No groups	0.612
Nbe04	Low	No groups	0.637
Nbe16	High	No groups	0.797
Nbe16	Low	No groups	0.98
Nbe30	High	No groups	-0.592
Nbe30	Low	No groups	-0.264
Nbe32	High	No groups	-0.487
Nbe32	Low	No groups	-0.162
Ors17	High	No groups	0.675
Ors17	Low	No groups	0.942
Ors24	High	No groups	0.534
Ors24	Low	No groups	0.878
Osg03	High	No groups	0.815
Osg03	Low	Groups
Osg08	High	No groups	0.811
Osg08	Low	No groups
Osg17	High	No groups	-0.518
Osg17	Low	No groups	-0.313
