# Supplementary material for: Single-cell adaptations shape evolutionary transitions to multicellularity in green algae
Source: Nat Ecol Evol. 2023 Apr 20;7(6):889–902. doi: 10.1038/s41559-023-02044-6 (PMC10250200; doi:10.1038/s41559-023-02044-6)
Supplement: Source Data Fig. 3 — Source data for Fig. 3. [file 41559_2023_2044_MOESM6_ESM.xlsx]

## Sheet: Figure3a
Strain	Turbulence	Nitrogen	Predation	Palmelloids	Multicellularity
1011	Still	HighN	Absent	2.303	0
1011	Still	HighN	Present	2.484	0
1011	Turbulent	LowN	Present	3.464	0
1011	Turbulent	HighN	Present	67.062	1.531
1011	Still	LowN	Absent	3.991	0
1011	Turbulent	LowN	Absent	2.491	0
1011	Turbulent	HighN	Absent	69.178	1.6
1016	Still	HighN	Absent	3.694	0.477
1016	Still	HighN	Present	32.323	0.961
1016	Still	LowN	Present	0.746	0
1016	Turbulent	LowN	Present	1.882	0
1016	Turbulent	HighN	Present	7.182	0
1016	Still	LowN	Absent	3.372	0
1016	Turbulent	LowN	Absent	3.631	0
1016	Turbulent	HighN	Absent	0.739	0
Alg01	Still	HighN	Absent	11.904	0
Alg01	Still	HighN	Present	16.777	0
Alg01	Still	LowN	Present	6.253	0
Alg01	Turbulent	LowN	Present	1.923	0
Alg01	Turbulent	HighN	Present	3.65	0
Alg01	Still	LowN	Absent	3.299	0
Alg01	Turbulent	LowN	Absent	1.957	0
Alg01	Turbulent	HighN	Absent	2.272	0
Alg15	Still	HighN	Absent	6.306	0
Alg15	Still	HighN	Present	21.963	0.869
Alg15	Still	LowN	Present	2.39	0
Alg15	Turbulent	LowN	Present	0.827	0
Alg15	Turbulent	HighN	Present	35.126	0.2
Alg15	Still	LowN	Absent	1.626	0
Alg15	Turbulent	LowN	Absent	1.533	0
Alg15	Turbulent	HighN	Absent	14.295	0.487
Bae01	Still	HighN	Absent	31.061	0
Bae01	Still	HighN	Present	18.62	0
Bae01	Still	LowN	Present	2.845	0
Bae01	Turbulent	LowN	Present	13.32	0
Bae01	Turbulent	HighN	Present	27.952	1.192
Bae01	Still	LowN	Absent	8.599	0
Bae01	Turbulent	LowN	Absent	26.483	0
Bae01	Turbulent	HighN	Absent	24.406	0
Bae12	Still	HighN	Absent	20.633	0
Bae12	Still	HighN	Present	39.081	0.356
Bae12	Still	LowN	Present	30.235	0
Bae12	Turbulent	LowN	Present	52.08	5.102
Bae12	Turbulent	HighN	Present	31.185	4.309
Bae12	Still	LowN	Absent	19.504	0
Bae12	Turbulent	LowN	Absent	49.249	2.296
Bae12	Turbulent	HighN	Absent	46.018	0.931
Bae13	Still	HighN	Absent	0.704	0
Bae13	Still	HighN	Present	10.634	0
Bae13	Still	LowN	Present	3.808	0
Bae13	Turbulent	LowN	Present	23.393	0.354
Bae13	Turbulent	HighN	Present	0	0
Bae13	Still	LowN	Absent	1.67	0
Bae13	Turbulent	LowN	Absent	7.16	0
Bae13	Turbulent	HighN	Absent	26.299	0.662
Bae14	Still	HighN	Absent	0.826	0
Bae14	Still	HighN	Present	0.507	0
Bae14	Still	LowN	Present	2.286	0
Bae14	Turbulent	LowN	Present	0	0
Bae14	Turbulent	HighN	Present	19.016	19.627
Bae14	Still	LowN	Absent	0	0
Bae14	Turbulent	LowN	Absent	1.921	0
Bae14	Turbulent	HighN	Absent	34.361	0.548
Bae24	Still	HighN	Absent	0.989	0
Bae24	Still	HighN	Present	3.892	0
Bae24	Still	LowN	Present	0	0
Bae24	Turbulent	LowN	Present	3.149	0
Bae24	Turbulent	HighN	Present	2.992	0
Bae24	Still	LowN	Absent	2.942	0
Bae24	Turbulent	LowN	Absent	1.409	0
Fio17	Still	HighN	Absent	39.68	2.029
Fio17	Still	HighN	Present	19.692	2.431
Fio17	Still	LowN	Present	21.053	2.048
Fio17	Turbulent	LowN	Present	38.26	1.224
Fio17	Turbulent	HighN	Present	28.513	1.824
Fio17	Still	LowN	Absent	9.601	0
Fio17	Turbulent	LowN	Absent	25.195	0
Fio17	Turbulent	HighN	Absent	41.121	1.425
Fio21	Still	HighN	Absent	59.419	1.952
Fio21	Still	HighN	Present	51.893	8.944
Fio21	Still	LowN	Present	14.729	0.515
Fio21	Turbulent	LowN	Present	12.705	0.229
Fio21	Turbulent	HighN	Present	43.263	5.16
Fio21	Still	LowN	Absent	24.167	1.95
Fio21	Turbulent	LowN	Absent	15.432	0.69
Fio21	Turbulent	HighN	Absent	36.843	2.081
Har04	Still	HighN	Absent	8.289	0.171
Har04	Still	HighN	Present	3.04	0
Har04	Still	LowN	Present	0	0
Har04	Turbulent	LowN	Present	8.673	0
Har04	Still	LowN	Absent	0	0
Har04	Turbulent	LowN	Absent	4.089	0
Har04	Turbulent	HighN	Absent	9.585	0
Har06	Still	HighN	Absent	31.13	0
Har06	Still	HighN	Present	35.475	0.342
Har06	Still	LowN	Present	2.88	0
Har06	Turbulent	LowN	Present	8.915	0
Har06	Turbulent	HighN	Present	28.135	1.031
Har06	Still	LowN	Absent	8.354	0.225
Har06	Turbulent	LowN	Absent	2.895	0.18
Har06	Turbulent	HighN	Absent	6.265	0
Har28	Still	HighN	Absent	20.668	0.247
Har28	Still	HighN	Present	25.32	0
Har28	Still	LowN	Present	2.44	0
Har28	Turbulent	LowN	Present	17.688	0
Har28	Turbulent	HighN	Present	9.663	0.454
Har28	Still	LowN	Absent	1.62	0
Har28	Turbulent	LowN	Absent	3.632	0
Har28	Turbulent	HighN	Absent	5.079	0
Hin02	Still	HighN	Absent	1.541	0
Hin02	Still	HighN	Present	0.607	0
Hin02	Still	LowN	Present	1.463	0
Hin02	Turbulent	LowN	Present	3.389	0
Hin02	Turbulent	HighN	Present	23.648	4.384
Hin02	Still	LowN	Absent	3.497	0
Hin02	Turbulent	LowN	Absent	1.302	0
Hin02	Turbulent	HighN	Absent	0.806	0
Hin03	Still	HighN	Absent	11.262	0
Hin03	Still	HighN	Present	3.6	0
Hin03	Still	LowN	Present	0	0
Hin03	Turbulent	LowN	Present	1.418	0
Hin03	Turbulent	HighN	Present	7.868	0
Hin03	Still	LowN	Absent	0	0
Hin03	Turbulent	LowN	Absent	0.825	0
Hin03	Turbulent	HighN	Absent	69.751	0
Hin04	Still	HighN	Absent	2.953	0
Hin04	Still	HighN	Present	4.175	0
Hin04	Still	LowN	Present	0.725	0
Hin04	Turbulent	LowN	Present	3.211	0
Hin04	Turbulent	HighN	Present	36.725	16.753
Hin04	Still	LowN	Absent	1.461	0
Hin04	Turbulent	LowN	Absent	1.1	0
Hin04	Turbulent	HighN	Absent	1.57	0
Hin09	Still	HighN	Present	9.815	0
Hin09	Still	LowN	Present	4.236	0
Hin09	Turbulent	LowN	Present	1.485	0
Hin09	Turbulent	HighN	Present	3.322	0
Hin09	Still	LowN	Absent	4.22	0
Hin09	Turbulent	LowN	Absent	1.883	0
Hin09	Turbulent	HighN	Absent	0	0
Hin12	Still	HighN	Absent	5.434	0.196
Hin12	Still	HighN	Present	3.005	0
Hin12	Still	LowN	Present	3.495	0
Hin12	Turbulent	LowN	Present	1.936	0
Hin12	Turbulent	HighN	Present	4.012	0
Hin12	Still	LowN	Absent	6.691	0
Hin12	Turbulent	LowN	Absent	1.329	0
Hin12	Turbulent	HighN	Absent	3.299	0
Kgh11	Still	HighN	Absent	19.834	0
Kgh11	Still	HighN	Present	4.169	0
Kgh11	Still	LowN	Present	4.924	0
Kgh11	Turbulent	LowN	Present	12.447	0
Kgh11	Still	LowN	Absent	2.763	0
Kgh11	Turbulent	LowN	Absent	11.863	0
Kgh11	Turbulent	HighN	Absent	16.006	0.449
Kgh23	Still	HighN	Absent	3.274	0
Kgh23	Still	HighN	Present	0	0
Kgh23	Still	LowN	Present	1.958	0
Kgh23	Turbulent	LowN	Present	0.854	0
Kgh23	Turbulent	HighN	Present	5.925	0
Kgh23	Still	LowN	Absent	0.558	0
Kgh23	Turbulent	LowN	Absent	3.717	0
Kgh23	Turbulent	HighN	Absent	11.811	0
Kgh27	Still	HighN	Absent	18.977	1.924
Kgh27	Still	HighN	Present	13.157	0.305
Kgh27	Still	LowN	Present	1.157	0
Kgh27	Turbulent	LowN	Present	26.829	0
Kgh27	Turbulent	HighN	Present	55.194	1.159
Kgh27	Still	LowN	Absent	36.865	1.391
Kgh27	Turbulent	LowN	Absent	4.147	0
Kgh27	Turbulent	HighN	Absent	14.075	1.45
Lie01	Still	HighN	Absent	6.765	0
Lie01	Still	HighN	Present	1.287	0
Lie01	Still	LowN	Present	3.714	0
Lie01	Turbulent	LowN	Present	3.121	0
Lie01	Turbulent	HighN	Present	20.517	0.699
Lie01	Still	LowN	Absent	1.466	0
Lie01	Turbulent	LowN	Absent	1.154	0
Lie01	Turbulent	HighN	Absent	9.029	0
Lie05	Still	HighN	Absent	8.045	0
Lie05	Still	HighN	Present	5.161	0
Lie05	Still	LowN	Present	4.547	0
Lie05	Turbulent	LowN	Present	0.503	0
Lie05	Turbulent	HighN	Present	6.477	0.174
Lie05	Still	LowN	Absent	1.571	0
Lie05	Turbulent	LowN	Absent	1.949	0
Lie05	Turbulent	HighN	Absent	17.504	0
Nbe03	Still	HighN	Absent	1.607	0
Nbe03	Still	HighN	Present	6.142	0
Nbe03	Still	LowN	Present	3.804	0
Nbe03	Turbulent	LowN	Present	21.189	0
Nbe03	Turbulent	HighN	Present	5.535	0
Nbe03	Still	LowN	Absent	1.77	0
Nbe03	Turbulent	LowN	Absent	16.807	0
Nbe03	Turbulent	HighN	Absent	9.405	0
Nbe04	Still	HighN	Absent	12.957	0
Nbe04	Still	HighN	Present	4.967	0
Nbe04	Still	LowN	Present	16.219	0
Nbe04	Turbulent	LowN	Present	12.671	0.455
Nbe04	Turbulent	HighN	Present	66.208	2.813
Nbe04	Still	LowN	Absent	37.076	0.284
Nbe04	Turbulent	LowN	Absent	7.197	0
Nbe04	Turbulent	HighN	Absent	4.401	0
Nbe16	Still	HighN	Absent	9.583	0
Nbe16	Still	HighN	Present	2.301	0
Nbe16	Still	LowN	Present	0.421	0
Nbe16	Turbulent	LowN	Present	29.251	2.529
Nbe16	Turbulent	HighN	Present	36.433	5.355
Nbe16	Still	LowN	Absent	11.355	0
Nbe16	Turbulent	LowN	Absent	7.622	0.414
Nbe16	Turbulent	HighN	Absent	2.425	0.429
Nbe02	Still	HighN	Absent	23.613	9.22
Nbe02	Still	HighN	Present	27.57	6.291
Nbe02	Still	LowN	Present	88.626	1.26
Nbe02	Turbulent	LowN	Present	89.252	1.086
Nbe02	Turbulent	HighN	Present	35.357	0.387
Nbe02	Still	LowN	Absent	83.904	0.365
Nbe02	Turbulent	LowN	Absent	81.022	2.019
Nbe30	Still	HighN	Absent	7.723	0
Nbe30	Still	HighN	Present	11.811	0
Nbe30	Still	LowN	Present	12.746	0
Nbe30	Turbulent	LowN	Present	8.204	0
Nbe30	Turbulent	HighN	Present	23.185	0.953
Nbe30	Still	LowN	Absent	4.462	0
Nbe30	Turbulent	LowN	Absent	6.377	0
Nbe30	Turbulent	HighN	Absent	20.232	0
Nbe32	Still	HighN	Absent	29.231	4.253
Nbe32	Still	HighN	Present	63.611	1.703
Nbe32	Still	LowN	Present	64.376	0.863
Nbe32	Turbulent	LowN	Present	78.218	1.287
Nbe32	Turbulent	HighN	Present	24.72	2.883
Nbe32	Still	LowN	Absent	43.777	0
Nbe32	Turbulent	LowN	Absent	66.593	1.01
Nbe32	Turbulent	HighN	Absent	65.024	1.744
Ors17	Still	HighN	Absent	0	0
Ors17	Still	HighN	Present	12.274	0
Ors17	Still	LowN	Present	0.406	0
Ors17	Turbulent	LowN	Present	1.119	0
Ors17	Turbulent	HighN	Present	38.091	2.738
Ors17	Still	LowN	Absent	0	0
Ors17	Turbulent	LowN	Absent	0.753	0
Ors17	Turbulent	HighN	Absent	13.781	0
Ors24	Still	HighN	Absent	2.041	0
Ors24	Still	HighN	Present	4.164	0
Ors24	Still	LowN	Present	3.94	0
Ors24	Turbulent	LowN	Present	0	0
Ors24	Turbulent	HighN	Present	2.113	0
Ors24	Still	LowN	Absent	0	0
Ors24	Turbulent	LowN	Absent	0	0
Ors24	Turbulent	HighN	Absent	8.615	0
Osg03	Still	HighN	Absent	22.655	0
Osg03	Still	HighN	Present	38.853	0.717
Osg03	Still	LowN	Present	6.985	0
Osg03	Turbulent	LowN	Present	2.311	0
Osg03	Turbulent	HighN	Present	63.512	6.257
Osg03	Still	LowN	Absent	18.589	0
Osg03	Turbulent	LowN	Absent	4.078	0
Osg03	Turbulent	HighN	Absent	24.957	0
Osg08	Still	HighN	Absent	19.865	0
Osg08	Still	HighN	Present	30.106	0
Osg08	Still	LowN	Present	29.226	0
Osg08	Turbulent	LowN	Present	28.992	0
Osg08	Turbulent	HighN	Present	43.084	0.943
Osg08	Still	LowN	Absent	10.887	0
Osg08	Turbulent	LowN	Absent	30.567	0
Osg08	Turbulent	HighN	Absent	38.607	0
Osg17	Still	HighN	Absent	29.176	0.169
Osg17	Still	HighN	Present	38.714	0.846
Osg17	Still	LowN	Present	14.634	0
Osg17	Turbulent	LowN	Present	16.43	0
Osg17	Turbulent	HighN	Present	9.202	0.199
Osg17	Still	LowN	Absent	21.657	0.491
Osg17	Turbulent	LowN	Absent	20.316	0
Osg17	Turbulent	HighN	Absent	8.81	0

## Sheet: Figure3b
Strain	Turbulence	Nitrogen	Predation	ECM	Log_fold_change_in_palmelloids
1011	Still	HighN	Absent	No ECM	-2.743
1011	Still	HighN	Present	No ECM	-1.79
1011	Turbulent	LowN	Present	No ECM	-1.731
1011	Turbulent	HighN	Present	ECM	2.757
1011	Still	LowN	Absent	No ECM	-1.075
1011	Turbulent	LowN	Absent	No ECM	-1.846
1011	Turbulent	HighN	Absent	No ECM	3.722
1016	Still	HighN	Absent	No ECM	-1.652
1016	Still	HighN	Present	No ECM	6.464
1016	Still	LowN	Present	No ECM	-1.811
1016	Turbulent	LowN	Present	No ECM	1.326
1016	Turbulent	HighN	Present	No ECM	3.257
1016	Still	LowN	Absent	No ECM	-0.024
1016	Turbulent	LowN	Absent	No ECM	-0.192
1016	Turbulent	HighN	Absent	No ECM	0.029
Alg01	Still	HighN	Absent	ECM	1.088
Alg01	Still	HighN	Present	ECM	2.662
Alg01	Still	LowN	Present	ECM	1.652
Alg01	Turbulent	HighN	Present	ECM	0.775
Alg01	Turbulent	LowN	Absent	ECM	-0.589
Alg15	Still	HighN	Absent	ECM	1.189
Alg15	Turbulent	LowN	Present	No ECM	-1.683
Alg15	Still	LowN	Absent	No ECM	0.817
Alg15	Turbulent	LowN	Absent	No ECM	0.65
Bae01	Still	HighN	Absent	ECM	1.553
Bae01	Still	HighN	Present	ECM	0.747
Bae01	Still	LowN	Present	ECM	-2.217
Bae01	Turbulent	LowN	Present	ECM	0.394
Bae01	Still	LowN	Absent	ECM	-0.704
Bae01	Turbulent	LowN	Absent	ECM	0.194
Bae01	Turbulent	HighN	Absent	ECM	0.72
Bae12	Still	HighN	Absent	ECM	2.376
Bae12	Still	HighN	Present	ECM	4.626
Bae12	Still	LowN	Present	ECM	2.86
Bae12	Turbulent	LowN	Present	ECM	4.021
Bae12	Turbulent	HighN	Present	ECM	4.267
Bae12	Still	LowN	Absent	ECM	3.336
Bae12	Turbulent	LowN	Absent	ECM	3.816
Bae12	Turbulent	HighN	Absent	ECM	3.929
Bae13	Still	HighN	Absent	No ECM	-0.374
Bae13	Still	HighN	Present	No ECM	2.526
Bae13	Still	LowN	Present	No ECM	2.145
Bae13	Turbulent	LowN	Present	No ECM	4.709
Bae13	Turbulent	LowN	Absent	No ECM	1.468
Bae13	Turbulent	HighN	Absent	No ECM	4.006
Bae14	Still	HighN	Absent	No ECM	-4.728
Bae14	Still	HighN	Present	No ECM	-5.663
Bae14	Still	LowN	Present	No ECM	-4.048
Bae14	Turbulent	HighN	Present	No ECM	-0.967
Bae14	Turbulent	LowN	Absent	No ECM	-3.548
Bae14	Turbulent	HighN	Absent	No ECM	0.424
Bae24	Still	HighN	Absent	No ECM	-3.89
Bae24	Still	HighN	Present	No ECM	0.768
Bae24	Turbulent	LowN	Present	ECM	-2.021
Bae24	Turbulent	HighN	Present	ECM	-2.716
Bae24	Still	LowN	Absent	No ECM	-1.187
Fio17	Still	HighN	Absent	ECM	1.397
Fio17	Still	HighN	Present	ECM	-0.269
Fio17	Still	LowN	Present	No ECM	-0.558
Fio17	Turbulent	LowN	Present	ECM	0.069
Fio17	Turbulent	HighN	Present	No ECM	0.075
Fio17	Still	LowN	Absent	No ECM	-1.743
Fio17	Turbulent	LowN	Absent	ECM	0.943
Fio17	Turbulent	HighN	Absent	ECM	0.348
Fio21	Still	HighN	Absent	ECM	0.726
Fio21	Still	HighN	Present	ECM	0.013
Fio21	Still	LowN	Present	ECM	-1.66
Fio21	Turbulent	LowN	Present	ECM	-1.082
Fio21	Turbulent	HighN	Present	ECM	0.289
Fio21	Still	LowN	Absent	ECM	-0.537
Fio21	Turbulent	LowN	Absent	ECM	-1.342
Fio21	Turbulent	HighN	Absent	No ECM	-0.112
Har04	Still	HighN	Absent	ECM	-1.124
Har04	Still	HighN	Present	ECM	-2.381
Har04	Turbulent	LowN	Present	ECM	-0.095
Har04	Turbulent	LowN	Absent	ECM	-1.005
Har04	Turbulent	HighN	Absent	No ECM	0.196
Har06	Still	HighN	Absent	ECM	4.948
Har06	Still	HighN	Present	ECM	3.408
Har06	Still	LowN	Present	ECM	0.898
Har06	Turbulent	LowN	Present	ECM	-0.001
Har06	Turbulent	HighN	Present	ECM	1.869
Har06	Turbulent	LowN	Absent	No ECM	-0.256
Har06	Turbulent	HighN	Absent	No ECM	0.617
Har28	Still	HighN	Absent	ECM	1.527
Har28	Still	HighN	Present	ECM	1.857
Har28	Still	LowN	Present	No ECM	-1.487
Har28	Turbulent	LowN	Present	ECM	1.286
Har28	Turbulent	HighN	Present	No ECM	1.555
Har28	Still	LowN	Absent	No ECM	-1.755
Har28	Turbulent	LowN	Absent	ECM	-0.196
Har28	Turbulent	HighN	Absent	ECM	0.817
Hin02	Still	HighN	Present	ECM	-1.598
Hin03	Still	HighN	Absent	ECM	1.248
Hin03	Still	HighN	Present	ECM	-0.455
Hin03	Turbulent	LowN	Present	No ECM	-1.05
Hin03	Turbulent	LowN	Absent	ECM	-1.817
Hin03	Turbulent	HighN	Absent	ECM	3.166
Hin04	Still	HighN	Absent	ECM	1.753
Hin04	Still	HighN	Present	No ECM	0.121
Hin04	Still	LowN	Present	No ECM	-2.034
Hin04	Turbulent	LowN	Present	ECM	-0.143
Hin04	Turbulent	HighN	Present	ECM	3.691
Hin04	Still	LowN	Absent	No ECM	-1.282
Hin04	Turbulent	LowN	Absent	No ECM	-1.964
Hin04	Turbulent	HighN	Absent	ECM	-0.055
Hin09	Still	LowN	Present	ECM	3.543
Hin09	Turbulent	LowN	Present	ECM	1.039
Hin09	Still	LowN	Absent	ECM	3.53
Hin09	Turbulent	LowN	Absent	ECM	1.381
Kgh11	Turbulent	LowN	Present	No ECM	0.005
Kgh11	Turbulent	LowN	Absent	No ECM	-0.428
Kgh11	Turbulent	HighN	Absent	No ECM	0.72
Kgh23	Still	HighN	Absent	No ECM	-0.691
Kgh23	Still	LowN	Present	No ECM	-1.605
Kgh23	Turbulent	LowN	Present	No ECM	-2.85
Kgh23	Turbulent	HighN	Present	ECM	-0.059
Kgh23	Still	LowN	Absent	No ECM	-3.531
Kgh23	Turbulent	LowN	Absent	No ECM	-0.363
Kgh23	Turbulent	HighN	Absent	No ECM	1.131
Kgh27	Still	HighN	Present	ECM	2.577
Kgh27	Still	LowN	Present	No ECM	-0.904
Kgh27	Turbulent	LowN	Present	ECM	4.288
Kgh27	Turbulent	HighN	Present	ECM	6.349
Kgh27	Turbulent	HighN	Absent	ECM	3.475
Lie01	Still	HighN	Absent	ECM	1.142
Lie01	Still	HighN	Present	ECM	-1.406
Lie01	Still	LowN	Present	ECM	-0.271
Lie01	Turbulent	LowN	Present	ECM	-0.526
Lie01	Turbulent	HighN	Present	ECM	2.574
Lie01	Still	LowN	Absent	No ECM	0.971
Lie01	Turbulent	LowN	Absent	ECM	-0.403
Lie01	Turbulent	HighN	Absent	ECM	1.256
Lie05	Still	HighN	Absent	ECM	4.335
Lie05	Still	HighN	Present	ECM	1.798
Lie05	Still	LowN	Present	ECM	0.609
Lie05	Turbulent	LowN	Present	No ECM	-0.534
Lie05	Turbulent	HighN	Present	ECM	3.135
Lie05	Still	LowN	Absent	ECM	0.468
Lie05	Turbulent	LowN	Absent	No ECM	2.373
Lie05	Turbulent	HighN	Absent	ECM	5.537
Nbe03	Still	HighN	Absent	No ECM	-0.959
Nbe03	Still	HighN	Present	ECM	0.931
Nbe03	Still	LowN	Present	No ECM	-0.715
Nbe03	Turbulent	LowN	Present	ECM	2.866
Nbe03	Still	LowN	Absent	No ECM	-1.339
Nbe03	Turbulent	LowN	Absent	ECM	2.564
Nbe03	Turbulent	HighN	Absent	No ECM	3.579
Nbe04	Still	HighN	Absent	ECM	3.401
Nbe04	Still	HighN	Present	ECM	3.664
Nbe04	Still	LowN	Present	ECM	4.316
Nbe04	Turbulent	LowN	Present	ECM	3.046
Nbe04	Turbulent	HighN	Present	ECM	5.808
Nbe04	Still	LowN	Absent	ECM	6.566
Nbe04	Turbulent	LowN	Absent	ECM	3.246
Nbe16	Still	HighN	Absent	ECM	4.384
Nbe16	Still	HighN	Present	ECM	2.364
Nbe16	Turbulent	HighN	Present	ECM	5.393
Nbe16	Still	LowN	Absent	ECM	3.102
Nbe02	Still	HighN	Absent	No ECM	-0.199
Nbe02	Still	HighN	Present	No ECM	-0.116
Nbe02	Still	LowN	Present	No ECM	1.667
Nbe02	Turbulent	LowN	Present	No ECM	1.483
Nbe02	Turbulent	HighN	Present	No ECM	0.015
Nbe02	Still	LowN	Absent	No ECM	1.573
Nbe02	Turbulent	LowN	Absent	No ECM	1.813
Nbe30	Still	HighN	Absent	ECM	-1.394
Nbe30	Still	HighN	Present	ECM	-0.608
Nbe30	Still	LowN	Present	ECM	-0.908
Nbe30	Turbulent	LowN	Present	ECM	-1.384
Nbe30	Turbulent	HighN	Present	ECM	0.064
Nbe30	Still	LowN	Absent	ECM	-2.448
Nbe30	Turbulent	LowN	Absent	ECM	-1.629
Nbe30	Turbulent	HighN	Absent	ECM	-0.35
Nbe32	Still	HighN	Absent	No ECM	-0.843
Nbe32	Still	HighN	Present	No ECM	0.494
Nbe32	Still	LowN	Present	No ECM	0.527
Nbe32	Turbulent	LowN	Present	No ECM	0.774
Nbe32	Turbulent	HighN	Present	No ECM	-0.843
Nbe32	Still	LowN	Absent	No ECM	-0.246
Nbe32	Turbulent	LowN	Absent	No ECM	0.398
Nbe32	Turbulent	HighN	Absent	No ECM	0.511
Ors17	Still	LowN	Present	No ECM	-2.6
Ors17	Turbulent	LowN	Present	No ECM	0.422
Ors17	Turbulent	HighN	Present	No ECM	5.455
Ors17	Turbulent	LowN	Absent	No ECM	-0.755
Ors17	Turbulent	HighN	Absent	No ECM	4.978
Ors24	Still	HighN	Absent	No ECM	-1.086
Ors24	Still	HighN	Present	ECM	0.217
Ors24	Still	LowN	Present	No ECM	-1.081
Ors24	Turbulent	HighN	Present	No ECM	-2.016
Ors24	Turbulent	HighN	Absent	No ECM	0.116
Osg03	Still	HighN	Absent	No ECM	-1.478
Osg03	Still	HighN	Present	ECM	-0.457
Osg03	Still	LowN	Present	ECM	-2.756
Osg03	Turbulent	LowN	Present	No ECM	-4.473
Osg03	Turbulent	HighN	Present	No ECM	0.336
Osg03	Still	LowN	Absent	No ECM	-1.473
Osg03	Turbulent	LowN	Absent	No ECM	-3.697
Osg03	Turbulent	HighN	Absent	No ECM	-1.207
Osg08	Still	HighN	Absent	No ECM	3.757
Osg08	Turbulent	LowN	Present	No ECM	6.299
Osg08	Turbulent	HighN	Present	ECM	6.85
Osg08	Turbulent	LowN	Absent	ECM	6.369
Osg17	Still	HighN	Absent	ECM	5.211
Osg17	Still	HighN	Present	ECM	3.464
Osg17	Still	LowN	Present	ECM	2.858
Osg17	Turbulent	HighN	Present	ECM	2.912
Osg17	Still	LowN	Absent	ECM	3.685
Osg17	Turbulent	LowN	Absent	ECM	3.254
Osg17	Turbulent	HighN	Absent	ECM	1.043
