# Supplementary material for: Single-cell adaptations shape evolutionary transitions to multicellularity in green algae
Source: Nat Ecol Evol. 2023 Apr 20;7(6):889–902. doi: 10.1038/s41559-023-02044-6 (PMC10250200; doi:10.1038/s41559-023-02044-6)
Supplement: Source Data Extended Data Fig./Table 3 — Source data for Extended Data Fig. 3. [file 41559_2023_2044_MOESM11_ESM.xlsx]

## Sheet: EDFigure3a
Strain	Turbulence	Nitrogen	Predation	Multicellular_groups	Relative_growth_rate
1011	Still	HighN	Absent	No	1.303
1011	Still	HighN	Present	No	1.266
1011	Turbulent	LowN	Present	No	0.894
1011	Turbulent	HighN	Present	Yes	1.184
1011	Still	LowN	Absent	No	0.494
1011	Turbulent	LowN	Absent	No	0.734
1011	Turbulent	HighN	Absent	Yes	1.124
1016	Still	HighN	Absent	Yes	1.352
1016	Still	HighN	Present	Yes	0.652
1016	Still	LowN	Present	No	0.381
1016	Turbulent	LowN	Present	No	1.283
1016	Turbulent	HighN	Present	No	0.804
1016	Still	LowN	Absent	No	0.744
1016	Turbulent	LowN	Absent	No	1.339
1016	Turbulent	HighN	Absent	No	1.445
Alg01	Still	HighN	Absent	No	1.38
Alg01	Still	HighN	Present	No	1.325
Alg01	Still	LowN	Present	No	1.264
Alg01	Turbulent	LowN	Present	No	0.565
Alg01	Turbulent	HighN	Present	No	0.767
Alg01	Still	LowN	Absent	No	1.269
Alg01	Turbulent	LowN	Absent	No	0.574
Alg01	Turbulent	HighN	Absent	No	0.856
Alg15	Still	HighN	Absent	No	1.238
Alg15	Still	HighN	Present	Yes	1.296
Alg15	Still	LowN	Present	No	1.125
Alg15	Turbulent	LowN	Present	No	0.854
Alg15	Turbulent	HighN	Present	Yes	0.862
Alg15	Still	LowN	Absent	No	1.011
Alg15	Turbulent	LowN	Absent	No	1.058
Alg15	Turbulent	HighN	Absent	Yes	0.556
Bae01	Still	HighN	Absent	No	1.367
Bae01	Still	HighN	Present	No	0.598
Bae01	Still	LowN	Present	No	0.904
Bae01	Turbulent	LowN	Present	No	1.022
Bae01	Turbulent	HighN	Present	Yes	0.984
Bae01	Still	LowN	Absent	No	1.122
Bae01	Turbulent	LowN	Absent	No	1.131
Bae01	Turbulent	HighN	Absent	No	0.872
Bae12	Still	HighN	Absent	No	1.015
Bae12	Still	HighN	Present	Yes	1.049
Bae12	Still	LowN	Present	No	0.85
Bae12	Turbulent	LowN	Present	Yes	0.846
Bae12	Turbulent	HighN	Present	Yes	0.764
Bae12	Still	LowN	Absent	No	1.346
Bae12	Turbulent	LowN	Absent	Yes	1.129
Bae12	Turbulent	HighN	Absent	Yes	1.003
Bae13	Still	HighN	Absent	No	1.285
Bae13	Still	HighN	Present	No	1.437
Bae13	Still	LowN	Present	No	0.827
Bae13	Turbulent	LowN	Present	Yes	0.92
Bae13	Turbulent	HighN	Present	No	0.132
Bae13	Still	LowN	Absent	No	1.427
Bae13	Turbulent	LowN	Absent	No	1.421
Bae13	Turbulent	HighN	Absent	Yes	0.55
Bae14	Still	HighN	Absent	No	0.945
Bae14	Still	HighN	Present	No	0.563
Bae14	Still	LowN	Present	No	0.912
Bae14	Turbulent	LowN	Present	No	0.918
Bae14	Turbulent	HighN	Present	Yes	0.83
Bae14	Still	LowN	Absent	No	1.242
Bae14	Turbulent	LowN	Absent	No	1.589
Bae14	Turbulent	HighN	Absent	Yes	1.002
Bae24	Still	HighN	Absent	No	1.154
Bae24	Still	HighN	Present	No	1.354
Bae24	Still	LowN	Present	No	0.635
Bae24	Turbulent	LowN	Present	No	0.616
Bae24	Turbulent	HighN	Present	No	0.886
Bae24	Still	LowN	Absent	No	1.356
Bae24	Turbulent	LowN	Absent	No
Fio17	Still	HighN	Absent	Yes	0.811
Fio17	Still	HighN	Present	Yes	1.02
Fio17	Still	LowN	Present	Yes	1.074
Fio17	Turbulent	LowN	Present	Yes	0.97
Fio17	Turbulent	HighN	Present	Yes	0.977
Fio17	Still	LowN	Absent	No	1.325
Fio17	Turbulent	LowN	Absent	No	0.973
Fio17	Turbulent	HighN	Absent	Yes	0.85
Fio21	Still	HighN	Absent	Yes	1.261
Fio21	Still	HighN	Present	Yes	1.068
Fio21	Still	LowN	Present	Yes	1.019
Fio21	Turbulent	LowN	Present	Yes	0.968
Fio21	Turbulent	HighN	Present	Yes	1.053
Fio21	Still	LowN	Absent	Yes	1.026
Fio21	Turbulent	LowN	Absent	Yes	0.576
Fio21	Turbulent	HighN	Absent	Yes	1.028
Har04	Still	HighN	Absent	Yes	1.418
Har04	Still	HighN	Present	No	1.38
Har04	Still	LowN	Present	No	0.689
Har04	Turbulent	LowN	Present	No	1.085
Har04	Still	LowN	Absent	No	0.822
Har04	Turbulent	LowN	Absent	No	0.568
Har04	Turbulent	HighN	Absent	No	1.037
Har06	Still	HighN	Absent	No	1.184
Har06	Still	HighN	Present	Yes	1.539
Har06	Still	LowN	Present	No	0.81
Har06	Turbulent	LowN	Present	No	0.665
Har06	Turbulent	HighN	Present	Yes	0.839
Har06	Still	LowN	Absent	Yes	0.909
Har06	Turbulent	LowN	Absent	Yes	0.959
Har06	Turbulent	HighN	Absent	No	1.095
Har28	Still	HighN	Absent	Yes	1.234
Har28	Still	HighN	Present	No	0.452
Har28	Still	LowN	Present	No	0.894
Har28	Turbulent	LowN	Present	No	1.145
Har28	Turbulent	HighN	Present	Yes	1.284
Har28	Still	LowN	Absent	No	1.147
Har28	Turbulent	LowN	Absent	No	0.897
Har28	Turbulent	HighN	Absent	No	0.947
Hin02	Still	HighN	Absent	No	1.414
Hin02	Still	HighN	Present	No	0.696
Hin02	Still	LowN	Present	No	1.212
Hin02	Turbulent	LowN	Present	No	0.781
Hin02	Turbulent	HighN	Present	Yes	0.517
Hin02	Still	LowN	Absent	No	1.309
Hin02	Turbulent	LowN	Absent	No	1.234
Hin02	Turbulent	HighN	Absent	No	0.838
Hin03	Still	HighN	Absent	No	1.274
Hin03	Still	HighN	Present	No	0.861
Hin03	Still	LowN	Present	No	0.804
Hin03	Turbulent	LowN	Present	No	0.779
Hin03	Turbulent	HighN	Present	No	0.959
Hin03	Still	LowN	Absent	No	0.766
Hin03	Turbulent	LowN	Absent	No	0.669
Hin03	Turbulent	HighN	Absent	No	1.889
Hin04	Still	HighN	Absent	No	1.773
Hin04	Still	HighN	Present	No	0.245
Hin04	Still	LowN	Present	No	0.848
Hin04	Turbulent	LowN	Present	No	0.753
Hin04	Turbulent	HighN	Present	Yes	0.402
Hin04	Still	LowN	Absent	No	1.218
Hin04	Turbulent	LowN	Absent	No	1.618
Hin04	Turbulent	HighN	Absent	No	1.143
Hin09	Still	HighN	Present	No	1.137
Hin09	Still	LowN	Present	No	1.171
Hin09	Turbulent	LowN	Present	No	0.927
Hin09	Turbulent	HighN	Present	No	0.989
Hin09	Still	LowN	Absent	No	1.113
Hin09	Turbulent	LowN	Absent	No	0.894
Hin09	Turbulent	HighN	Absent	No	0.77
Hin12	Still	HighN	Absent	Yes	0.494
Hin12	Still	HighN	Present	No	1.809
Hin12	Still	LowN	Present	No	0.97
Hin12	Turbulent	LowN	Present	No	0.996
Hin12	Turbulent	HighN	Present	No	1.086
Hin12	Still	LowN	Absent	No	1.272
Hin12	Turbulent	LowN	Absent	No	0.777
Hin12	Turbulent	HighN	Absent	No	0.596
Kgh11	Still	HighN	Absent	No
Kgh11	Still	HighN	Present	No
Kgh11	Still	LowN	Present	No
Kgh11	Turbulent	LowN	Present	No	0.99
Kgh11	Still	LowN	Absent	No
Kgh11	Turbulent	LowN	Absent	No	1.044
Kgh11	Turbulent	HighN	Absent	Yes	0.966
Kgh23	Still	HighN	Absent	No	2.77
Kgh23	Still	HighN	Present	No	-2.372
Kgh23	Still	LowN	Present	No	0.872
Kgh23	Turbulent	LowN	Present	No	1.363
Kgh23	Turbulent	HighN	Present	No	1.148
Kgh23	Still	LowN	Absent	No	0.941
Kgh23	Turbulent	LowN	Absent	No	1.54
Kgh23	Turbulent	HighN	Absent	No	1.738
Kgh27	Still	HighN	Absent	Yes	1.205
Kgh27	Still	HighN	Present	Yes	1.31
Kgh27	Still	LowN	Present	No	1.259
Kgh27	Turbulent	LowN	Present	No	0.472
Kgh27	Turbulent	HighN	Present	Yes	0.851
Kgh27	Still	LowN	Absent	Yes	1.007
Kgh27	Turbulent	LowN	Absent	No	1.208
Kgh27	Turbulent	HighN	Absent	Yes	0.689
Lie01	Still	HighN	Absent	No	1.105
Lie01	Still	HighN	Present	No	1.119
Lie01	Still	LowN	Present	No	1.01
Lie01	Turbulent	LowN	Present	No	0.971
Lie01	Turbulent	HighN	Present	Yes	0.918
Lie01	Still	LowN	Absent	No	1.033
Lie01	Turbulent	LowN	Absent	No	0.914
Lie01	Turbulent	HighN	Absent	No	0.93
Lie05	Still	HighN	Absent	No	1.199
Lie05	Still	HighN	Present	No	1.281
Lie05	Still	LowN	Present	No	1.125
Lie05	Turbulent	LowN	Present	No	0.809
Lie05	Turbulent	HighN	Present	Yes	0.887
Lie05	Still	LowN	Absent	No	0.902
Lie05	Turbulent	LowN	Absent	No	1.087
Lie05	Turbulent	HighN	Absent	No	0.71
Nbe03	Still	HighN	Absent	No	1.189
Nbe03	Still	HighN	Present	No	1.299
Nbe03	Still	LowN	Present	No	1.075
Nbe03	Turbulent	LowN	Present	No	0.306
Nbe03	Turbulent	HighN	Present	No	0.966
Nbe03	Still	LowN	Absent	No	1.148
Nbe03	Turbulent	LowN	Absent	No	0.759
Nbe03	Turbulent	HighN	Absent	No	1.259
Nbe04	Still	HighN	Absent	No	1.33
Nbe04	Still	HighN	Present	No	0.551
Nbe04	Still	LowN	Present	No	-0.646
Nbe04	Turbulent	LowN	Present	Yes	-0.812
Nbe04	Turbulent	HighN	Present	Yes	1.462
Nbe04	Still	LowN	Absent	Yes	1.758
Nbe04	Turbulent	LowN	Absent	No	3.13
Nbe04	Turbulent	HighN	Absent	No	1.228
Nbe16	Still	HighN	Absent	No	1.368
Nbe16	Still	HighN	Present	No	1.229
Nbe16	Still	LowN	Present	No	1.165
Nbe16	Turbulent	LowN	Present	Yes	0.584
Nbe16	Turbulent	HighN	Present	Yes	0.656
Nbe16	Still	LowN	Absent	No	1.121
Nbe16	Turbulent	LowN	Absent	Yes	0.939
Nbe16	Turbulent	HighN	Absent	Yes	0.939
Nbe02	Still	HighN	Absent	Yes	0.816
Nbe02	Still	HighN	Present	Yes	1.1
Nbe02	Still	LowN	Present	Yes	1.003
Nbe02	Turbulent	LowN	Present	Yes	1.094
Nbe02	Turbulent	HighN	Present	Yes	0.689
Nbe02	Still	LowN	Absent	Yes	1.177
Nbe02	Turbulent	LowN	Absent	Yes	1.12
Nbe30	Still	HighN	Absent	No	1.825
Nbe30	Still	HighN	Present	No	0.95
Nbe30	Still	LowN	Present	No	0.66
Nbe30	Turbulent	LowN	Present	No	0.815
Nbe30	Turbulent	HighN	Present	Yes	0.744
Nbe30	Still	LowN	Absent	No	0.952
Nbe30	Turbulent	LowN	Absent	No	0.784
Nbe30	Turbulent	HighN	Absent	No	1.268
Nbe32	Still	HighN	Absent	Yes	1.013
Nbe32	Still	HighN	Present	Yes	1.564
Nbe32	Still	LowN	Present	Yes	0.896
Nbe32	Turbulent	LowN	Present	Yes	0.907
Nbe32	Turbulent	HighN	Present	Yes	0.665
Nbe32	Still	LowN	Absent	No	1.247
Nbe32	Turbulent	LowN	Absent	Yes	1.054
Nbe32	Turbulent	HighN	Absent	Yes	0.654
Ors17	Still	HighN	Absent	No	1.237
Ors17	Still	HighN	Present	No	1.027
Ors17	Still	LowN	Present	No	0.827
Ors17	Turbulent	LowN	Present	No	1.173
Ors17	Turbulent	HighN	Present	Yes	0.648
Ors17	Still	LowN	Absent	No	0.88
Ors17	Turbulent	LowN	Absent	No	1.136
Ors17	Turbulent	HighN	Absent	No	1.072
Ors24	Still	HighN	Absent	No	1.365
Ors24	Still	HighN	Present	No	0.77
Ors24	Still	LowN	Present	No	0.918
Ors24	Turbulent	LowN	Present	No	1.169
Ors24	Turbulent	HighN	Present	No	0.634
Ors24	Still	LowN	Absent	No	1.096
Ors24	Turbulent	LowN	Absent	No	1.084
Ors24	Turbulent	HighN	Absent	No	0.963
Osg03	Still	HighN	Absent	No	2.036
Osg03	Still	HighN	Present	Yes	1.538
Osg03	Still	LowN	Present	No	0.426
Osg03	Turbulent	LowN	Present	No	1.002
Osg03	Turbulent	HighN	Present	Yes	1.625
Osg03	Still	LowN	Absent	No	0.33
Osg03	Turbulent	LowN	Absent	No	-0.331
Osg03	Turbulent	HighN	Absent	No	1.374
Osg08	Still	HighN	Absent	No	1.042
Osg08	Still	HighN	Present	No	1.539
Osg08	Still	LowN	Present	No	0.999
Osg08	Turbulent	LowN	Present	No	0.869
Osg08	Turbulent	HighN	Present	Yes	0.323
Osg08	Still	LowN	Absent	No	1.306
Osg08	Turbulent	LowN	Absent	No	0.831
Osg08	Turbulent	HighN	Absent	No	1.091
Osg17	Still	HighN	Absent	Yes	0.651
Osg17	Still	HighN	Present	Yes	1.411
Osg17	Still	LowN	Present	No	0.98
Osg17	Turbulent	LowN	Present	No	1.127
Osg17	Turbulent	HighN	Present	Yes	1.092
Osg17	Still	LowN	Absent	Yes	0.992
Osg17	Turbulent	LowN	Absent	No	0.731
Osg17	Turbulent	HighN	Absent	No	1.016

## Sheet: EDFigure3b
Strain	Turbulence	Nitrogen	Predation	Multicellularity	Relative_growth_rate
1011	Turbulent	HighN	Present	1.531	1.184
1011	Turbulent	HighN	Absent	1.6	1.124
1016	Still	HighN	Absent	0.477	1.352
1016	Still	HighN	Present	0.961	0.652
Alg15	Still	HighN	Present	0.869	1.296
Alg15	Turbulent	HighN	Present	0.2	0.862
Alg15	Turbulent	HighN	Absent	0.487	0.556
Bae01	Turbulent	HighN	Present	1.192	0.984
Bae12	Still	HighN	Present	0.356	1.049
Bae12	Turbulent	LowN	Present	5.102	0.846
Bae12	Turbulent	HighN	Present	4.309	0.764
Bae12	Turbulent	LowN	Absent	2.296	1.129
Bae12	Turbulent	HighN	Absent	0.931	1.003
Bae13	Turbulent	LowN	Present	0.354	0.92
Bae13	Turbulent	HighN	Absent	0.662	0.55
Bae14	Turbulent	HighN	Present	19.627	0.83
Bae14	Turbulent	HighN	Absent	0.548	1.002
Fio17	Still	HighN	Absent	2.029	0.811
Fio17	Still	HighN	Present	2.431	1.02
Fio17	Still	LowN	Present	2.048	1.074
Fio17	Turbulent	LowN	Present	1.224	0.97
Fio17	Turbulent	HighN	Present	1.824	0.977
Fio17	Turbulent	HighN	Absent	1.425	0.85
Fio21	Still	HighN	Absent	1.952	1.261
Fio21	Still	HighN	Present	8.944	1.068
Fio21	Still	LowN	Present	0.515	1.019
Fio21	Turbulent	LowN	Present	0.229	0.968
Fio21	Turbulent	HighN	Present	5.16	1.053
Fio21	Still	LowN	Absent	1.95	1.026
Fio21	Turbulent	LowN	Absent	0.69	0.576
Fio21	Turbulent	HighN	Absent	2.081	1.028
Har04	Still	HighN	Absent	0.171	1.418
Har06	Still	HighN	Present	0.342	1.539
Har06	Turbulent	HighN	Present	1.031	0.839
Har06	Still	LowN	Absent	0.225	0.909
Har06	Turbulent	LowN	Absent	0.18	0.959
Har28	Still	HighN	Absent	0.247	1.234
Har28	Turbulent	HighN	Present	0.454	1.284
Hin02	Turbulent	HighN	Present	4.384	0.517
Hin04	Turbulent	HighN	Present	16.753	0.402
Hin12	Still	HighN	Absent	0.196	0.494
Kgh11	Turbulent	HighN	Absent	0.449	0.966
Kgh27	Still	HighN	Absent	1.924	1.205
Kgh27	Still	HighN	Present	0.305	1.31
Kgh27	Turbulent	HighN	Present	1.159	0.851
Kgh27	Still	LowN	Absent	1.391	1.007
Kgh27	Turbulent	HighN	Absent	1.45	0.689
Lie01	Turbulent	HighN	Present	0.699	0.918
Lie05	Turbulent	HighN	Present	0.174	0.887
Nbe04	Turbulent	LowN	Present	0.455	-0.812
Nbe04	Turbulent	HighN	Present	2.813	1.462
Nbe04	Still	LowN	Absent	0.284	1.758
Nbe16	Turbulent	LowN	Present	2.529	0.584
Nbe16	Turbulent	HighN	Present	5.355	0.656
Nbe16	Turbulent	LowN	Absent	0.414	0.939
Nbe16	Turbulent	HighN	Absent	0.429	0.939
Nbe02	Still	HighN	Absent	9.22	0.816
Nbe02	Still	HighN	Present	6.291	1.1
Nbe02	Still	LowN	Present	1.26	1.003
Nbe02	Turbulent	LowN	Present	1.086	1.094
Nbe02	Turbulent	HighN	Present	0.387	0.689
Nbe02	Still	LowN	Absent	0.365	1.177
Nbe02	Turbulent	LowN	Absent	2.019	1.12
Nbe30	Turbulent	HighN	Present	0.953	0.744
Nbe32	Still	HighN	Absent	4.253	1.013
Nbe32	Still	HighN	Present	1.703	1.564
Nbe32	Still	LowN	Present	0.863	0.896
Nbe32	Turbulent	LowN	Present	1.287	0.907
Nbe32	Turbulent	HighN	Present	2.883	0.665
Nbe32	Turbulent	LowN	Absent	1.01	1.054
Nbe32	Turbulent	HighN	Absent	1.744	0.654
Ors17	Turbulent	HighN	Present	2.738	0.648
Osg03	Still	HighN	Present	0.717	1.538
Osg03	Turbulent	HighN	Present	6.257	1.625
Osg08	Turbulent	HighN	Present	0.943	0.323
Osg17	Still	HighN	Absent	0.169	0.651
Osg17	Still	HighN	Present	0.846	1.411
Osg17	Turbulent	HighN	Present	0.199	1.092
Osg17	Still	LowN	Absent	0.491	0.992
