# Supplementary material for: Single-cell adaptations shape evolutionary transitions to multicellularity in green algae
Source: Nat Ecol Evol. 2023 Apr 20;7(6):889–902. doi: 10.1038/s41559-023-02044-6 (PMC10250200; doi:10.1038/s41559-023-02044-6)
Supplement: Source Data Extended Data Fig./Table 4 — Source data for Extended Data Fig. 4. [file 41559_2023_2044_MOESM12_ESM.xlsx]

## Sheet: EDFigure4
Species	ECM	Palmelloids	Multicellularity
Nbe04B	Yes	-0.439	-0.549
Kgh27BN	No	-1.034	-0.549
Nbe16BS	Yes	1.191	2.751
Hin04CS	Yes	-0.946	-0.549
Kgh27BNS	Yes	0.852	-0.549
Kgh27BS	Yes	1.79	1.334
Kgh27N	Yes	1.205	1.491
Nbe16BNS	Yes	0.942	2.029
Nbe16BN	Yes	-1.217	-0.549
Hin04N	No	-0.969	-0.549
Hin04BS	Yes	1.2	3.967
Hin04NS	No	-1.047	-0.549
Nbe04C	Yes	0.206	-0.549
Hin04B	No	-0.534	-0.549
Kgh27C	Yes	0.523	1.778
Hin04BN	No	-1.137	-0.549
Nbe04BN	Yes	0.388	-0.549
Nbe16CS	Yes	-0.789	0.574
Kgh27NS	Yes	-0.538	-0.549
Nbe04NS	Yes	-0.214	-0.549
Kgh27CS	Yes	0.271	1.527
Hin04BNS	Yes	-0.666	-0.549
Nbe04BS	Yes	2.166	2.128
Kgh27B	Yes	0.218	0.359
Nbe16NS	Yes	-0.176	0.551
Nbe16B	Yes	-0.81	-0.549
Nbe04BNS	Yes	0.188	0.615
Nbe04CS	Yes	-0.506	-0.549
Nbe16C	Yes	-0.019	-0.549
Nbe04N	Yes	1.212	0.317
Hin04C	Yes	-0.704	-0.549
Nbe16N	Yes	0.105	-0.549
Osg08C	No	0.564	-0.549
Osg08N	No	0.073	-0.549
Osg08CS	Yes	1.262	-0.549
Osg03CS	No	0.779	-0.549
Osg03BNS	No	-0.808	-0.549
Osg03NS	No	-0.547	-0.549
Osg03BN	Yes	-0.233	-0.549
Osg03B	Yes	1.27	0.946
Osg08NS	Yes	0.989	-0.549
Osg08BS	Yes	1.406	1.163
Osg08BNS	No	0.933	-0.549
Osg08B	No	0.973	-0.549
Osg03N	No	0.505	-0.549
Osg03BS	No	2.069	2.908
Osg03C	No	0.686	-0.549
Osg08BN	No	0.941	-0.549
Kgh23NS	No	-0.594	-0.549
Kgh23CS	No	0.134	-0.549
Kgh11B	No	-0.535	-0.549
Kgh23BN	No	-0.871	-0.549
Kgh23C	No	-0.656	-0.549
Kgh11CS	No	0.377	0.605
Kgh23B		-1.343	-0.549
Kgh23BNS	No	-1.105	-0.549
Kgh11C	No	0.563	-0.549
Kgh11N	No	-0.734	-0.549
Kgh23N	No	-1.18	-0.549
Kgh23BS	Yes	-0.336	-0.549
Kgh11BNS	No	0.174	-0.549
Kgh11NS	No	0.138	-0.549
Kgh11BN	No	-0.444	-0.549
Nbe02BNS	No	3.445	1.279
Nbe02N	No	3.004	0.469
Nbe32N	No	1.428	-0.549
Ors24N		-1.343	-0.549
Nbe32BNS	No	2.675	1.423
Nbe32BS	No	0.77	2.151
Nbe32B	No	2.072	1.668
Ors24BNS		-1.343	-0.549
Ors24B	Yes	-0.536	-0.549
Nbe02BN	No	3.382	1.405
Nbe32NS	No	2.18	1.219
Ors17C		-1.343	-0.549
Ors17NS	No	-1.13	-0.549
Ors17B	No	0.164	-0.549
Ors17N		-1.343	-0.549
Ors24CS	No	-0.094	-0.549
Nbe32C	No	0.941	2.524
Ors24NS		-1.343	-0.549
Nbe02BS	No	1.155	0.507
Ors24C	No	-0.856	-0.549
Nbe32CS	No	2.123	1.689
Ors17BS	No	1.245	2.103
Ors17BN	No	-1.221	-0.549
Nbe02C	No	0.725	3.308
Ors17CS	No	0.254	-0.549
Ors24BN	No	-0.565	-0.549
Ors24BS	No	-0.843	-0.549
Ors17BNS	No	-1.043	-0.549
Nbe32BN	No	2.1	1.091
Nbe02NS	No	2.825	1.822
Nbe02B	No	0.88	2.913
1016CS	No	-1.133	-0.549
1016BS	No	-0.215	-0.549
1016C	No	-0.597	0.646
1016NS	No	-0.606	-0.549
1016N	No	-0.642	-0.549
1016BN	No	-1.131	-0.549
1016BNS	No	-0.885	-0.549
1016B	No	1.051	1.178
Bae14BN	No	-0.813	-0.549
Bae13C	No	-1.142	-0.549
Bae14BNS		-1.343	-0.549
Bae13N	No	-0.926	-0.549
Bae14N		-1.343	-0.549
Bae14CS	No	1.121	0.745
Bae13BNS	No	0.716	0.45
Bae13BS		-1.343	-0.549
Bae14C	No	-1.111	-0.549
Bae13NS	No	-0.217	-0.549
Bae14NS	No	-0.878	-0.549
Bae14B	No	-1.194	-0.549
Bae13BN	No	-0.582	-0.549
Bae14BS	No	0.525	4.154
Bae13CS	No	0.832	0.884
Bae13B	No	0.056	-0.549
Lie05BS	Yes	-0.281	0.064
Lie01BN	Yes	-0.595	-0.549
Lie05N	Yes	-0.946	-0.549
Lie01BNS	Yes	-0.679	-0.549
Lie01C	Yes	-0.254	-0.549
Alg01BNS	Yes	-0.878	-0.549
Lie05B	Yes	-0.417	-0.549
Alg01C	Yes	0.14	-0.549
Alg15BN	Yes	-0.795	-0.549
Alg15BNS	No	-1.111	-0.549
Lie01N	No	-0.967	-0.549
Lie05CS	Yes	0.453	-0.549
Lie05BNS	No	-1.195	-0.549
Alg01N	Yes	-0.653	-0.549
Alg15NS	No	-0.954	-0.549
Alg01BN	Yes	-0.303	-0.549
Alg15C	Yes	-0.298	-0.549
Lie05NS	No	-0.873	-0.549
Lie01BS	Yes	0.593	0.926
Alg01BS	Yes	-0.603	-0.549
Alg01B	Yes	0.416	-0.549
Alg15CS	Yes	0.284	0.662
Lie01B	Yes	-1.005	-0.549
Lie05C	Yes	-0.14	-0.549
Lie05BN	Yes	-0.488	-0.549
Alg01CS	Yes	-0.815	-0.549
Alg15B	Yes	0.656	1.097
Alg01NS	Yes	-0.872	-0.549
Alg15BS	Yes	1.147	0.13
Alg15N	No	-0.935	-0.549
Lie01NS	Yes	-1.035	-0.549
Lie01CS	Yes	-0.061	-0.549
Nbe03N	No	-0.907	-0.549
Nbe30BNS	Yes	-0.127	-0.549
Nbe30C	Yes	-0.168	-0.549
Nbe30N	Yes	-0.499	-0.549
Nbe03C	No	-0.939	-0.549
Nbe30NS	Yes	-0.291	-0.549
Nbe03BS	Yes	-0.377	-0.549
Nbe03BN	No	-0.583	-0.549
Nbe30CS	Yes	0.581	-0.549
Nbe03B	Yes	-0.314	-0.549
Nbe03CS	No	-0.033	-0.549
Nbe03BNS	Yes	0.623	-0.549
Nbe30B	Yes	0.134	-0.549
Nbe30BN	Yes	0.193	-0.549
Nbe30BS	Yes	0.708	1.171
Nbe03NS	Yes	0.418	-0.549
Har06BNS	Yes	-0.07	-0.549
Har28BS	No	-0.013	0.613
Har06C	Yes	1.009	-0.549
Har28BN	No	-0.786	-0.549
Har06CS	No	-0.302	-0.549
Har28B	Yes	0.794	-0.549
Har06BN	Yes	-0.715	-0.549
Har28BNS	Yes	0.462	-0.549
Har06B	Yes	1.159	0.428
Har06NS	No	-0.713	0.079
Har28N	No	-0.936	-0.549
Har28CS	Yes	-0.427	-0.549
Har28C	Yes	0.6	0.24
Har06BS	Yes	0.901	1.236
Har28NS	Yes	-0.606	-0.549
Har06N	No	-0.115	0.19
Osg17BN	Yes	0.303	-0.549
Osg17BS	Yes	-0.048	0.128
Osg17CS	Yes	-0.078	-0.549
Osg17NS	Yes	0.584	-0.549
Osg17BNS	Yes	0.399	-0.549
Osg17B	Yes	1.265	1.075
Osg17C	Yes	0.939	0.052
Osg17N	Yes	0.643	0.668
Fio17N	No	-0.018	-0.549
Fio17BN	No	0.617	1.834
Fio21BN	Yes	0.308	0.7
Fio21NS	Yes	0.346	0.916
Fio21B	Yes	1.684	3.276
Fio17CS	Yes	1.343	1.511
Fio17C	Yes	1.297	1.826
Bae01CS	Yes	0.757	-0.549
Fio21CS	No	1.204	1.849
Bae01N	Yes	-0.095	-0.549
Bae01BNS	Yes	0.227	-0.549
Bae12NS	Yes	1.601	1.939
Bae12N	Yes	0.548	-0.549
Fio17BNS	Yes	1.251	1.38
Bae12C	Yes	0.599	-0.549
Fio17BS	No	0.915	1.73
Bae12CS	Yes	1.499	1.153
Bae01BN	Yes	-0.721	-0.549
Bae01B	Yes	0.506	-0.549
Bae01NS	Yes	0.839	-0.549
Fio17NS	Yes	0.789	-0.549
Fio21BS	Yes	1.412	2.715
Fio21BNS	Yes	0.19	0.199
Bae12BN	Yes	0.978	-0.549
Bae12BNS	Yes	1.69	2.703
Fio17B	Yes	0.556	1.992
Bae01BS	Yes	0.894	1.357
Fio21C	Yes	1.929	1.791
Bae12BS	Yes	1.011	2.537
Bae01C	Yes	1.007	-0.549
Bae12B	Yes	1.277	0.453
Fio21N	Yes	0.748	1.79
1011BNS	No	-0.629	-0.549
1011N	No	-0.558	-0.549
1011CS	No	2.278	1.613
1011NS	No	-0.778	-0.549
1011BS	Yes	2.197	1.574
1011B	No	-0.779	-0.549
1011C	No	-0.81	-0.549
Bae24N	No	-0.706	-0.549
Har04B	Yes	-0.691	-0.549
Hin09B	Yes	-0.002	-0.549
Har04CS	No	-0.019	-0.549
Har04N		-1.343	-0.549
Har04C	Yes	-0.12	0.056
Hin09N	Yes	-0.529	-0.549
Bae24NS	Yes	-0.979	-0.549
Hin12B	Yes	-0.696	-0.549
Bae24BN		-1.343	-0.549
Hin09BS	Yes	-0.649	-0.549
Hin12CS	Yes	-0.653	-0.549
Bae24B	No	-0.571	-0.549
Bae24BNS	Yes	-0.675	-0.549
Bae24BS	Yes	-0.698	-0.549
Har04BN		-1.343	-0.549
Hin09CS		-1.343	-0.549
Hin12N	Yes	-0.261	-0.549
Hin12BS	Yes	-0.555	-0.549
Hin09BN	Yes	-0.527	-0.549
Bae24C	No	-1.072	-0.549
Hin12BN	Yes	-0.625	-0.549
Hin12C	Yes	-0.387	0.12
Hin12BNS	Yes	-0.875	-0.549
Hin09NS	Yes	-0.885	-0.549
Hin12NS	Yes	-0.996	-0.549
Har04NS	Yes	-0.545	-0.549
Har04BNS	Yes	-0.089	-0.549
Hin09BNS	Yes	-0.964	-0.549
Hin03B	Yes	-0.61	-0.549
Hin02CS	Yes	-1.116	-0.549
Hin02BN	Yes	-0.968	-0.549
Hin03N		-1.343	-0.549
Hin03BS	Yes	-0.155	-0.549
Hin03C	Yes	0.098	-0.549
Hin02BNS	Yes	-0.64	-0.549
Hin02C	No	-0.952	-0.549
Hin02BS	Yes	0.727	2.554
Hin02NS	No	-1.002	-0.549
Hin03BN		-1.343	-0.549
Hin02N	No	-0.625	-0.549
Hin03CS	Yes	2.3	-0.549
Hin03NS	Yes	-1.112	-0.549
Hin03BNS	No	-0.978	-0.549
Hin02B	Yes	-1.167	-0.549
